# Supplementary material for: Agonist immunotherapy restores T cell function following MEK inhibition improving efficacy in breast cancer
Source: Nat Commun. 2017 Sep 19;8:606. doi: 10.1038/s41467-017-00728-9 (PMC5605577; doi:10.1038/s41467-017-00728-9)
Supplement: Supplementary file 2 — Supplementary Data 1 [file 41467_2017_728_MOESM2_ESM.xlsx]

## Sheet: Differential expression 
Supplementary Data 1. Differential gene expression analysis following MEKi. Differentially expressed genes in 4T1Ch9 tumors following 7 days of vehicle versus MEKi treatment in vivo. False discovery rate was set at <10%. Top genes were selected based on a P value of <0.05 and a fold change of >1.5.
Log Fold Change	Average Expression	adjusted.P.Value	Probe.Set.ID	Gene.Symbol
7.46657	7.39285	0.00200508	1442544_PM_at	Igh
8.29458	8.70594	0.00200508	1419426_PM_s_at	Ccl21a /// Ccl21b /// Ccl21c /// Gm10591 /// Gm13304 /// Gm1987 /// Gm21541 /// LOC100041504 /// LOC100041593
8.50048	7.90328	0.00200508	1424825_PM_a_at	Glycam1
7.54755	7.73409	0.00200508	1429889_PM_at	Faim3
7.49621	8.0206	0.00200508	1416957_PM_at	Pou2af1
8.23007	8.17274	0.00200508	1425871_PM_a_at	Igk-V28
7.97794	7.90869	0.00200508	1455530_PM_at	Ighv14-2
6.91725	7.44117	0.00200508	1440837_PM_at	H2-Ob
5.92177	6.82248	0.00200508	1425062_PM_at	Fcrl1
5.32892	7.11379	0.00200508	1425289_PM_a_at	Cr2
5.32332	8.18597	0.00200508	1454734_PM_at	Lef1
7.08143	8.29811	0.00200508	1417640_PM_at	Cd79b
6.36879	7.96141	0.00200508	1422120_PM_at	Eaf2
6.0894	7.43395	0.00200508	1447918_PM_x_at	Iglc2 /// Iglv1
5.61741	6.72141	0.00200508	1422122_PM_at	Fcer2a
4.96697	6.52612	0.00248968	1436398_PM_at	---
7.12037	7.89496	0.00259152	1427503_PM_at	Ighg3
7.20464	7.16844	0.00259152	1450912_PM_at	Ms4a1
4.67355	6.60114	0.00298871	1453568_PM_at	Dapl1
4.52436	6.35828	0.00302288	1425063_PM_at	Fcrl1
4.58514	7.08013	0.00302288	1434573_PM_at	Traf3ip3
4.51467	7.50743	0.0031368	1437249_PM_at	Skap1
4.48667	6.04569	0.0031368	1426200_PM_at	abParts /// Igkv4-55 /// Igkv4-62 /// Igkv4-68 /// Igkv4-69 /// Igkv4-71 /// Igkv4-72 /// Igkv4-78
4.15338	6.96014	0.00328593	1418398_PM_a_at	Tspan32
5.00075	6.69595	0.00329743	1429682_PM_at	Fam46c
5.49285	6.47812	0.0033263	1442023_PM_at	A530030E21Rik
7.69545	8.02102	0.00338612	1423226_PM_at	Ms4a1
3.94129	5.95569	0.00338612	1447792_PM_x_at	Gpr174
5.42761	7.54165	0.00338612	1419297_PM_at	H2-Oa
6.32742	7.11272	0.00338612	1447806_PM_s_at	Srpk3
3.79041	7.47664	0.00367596	1422701_PM_at	Zap70
4.19467	6.54976	0.00367596	1420577_PM_at	Aicda
5.30999	6.83852	0.00372944	1436491_PM_at	Gm11346
6.23231	7.50074	0.00382813	1419307_PM_at	Tnfrsf13c
3.78346	6.00391	0.00382813	1436077_PM_a_at	Fcho1
4.98632	8.26014	0.00386246	1448511_PM_at	Ptprcap
7.66447	7.58376	0.00386246	1424931_PM_s_at	Iglc1 /// Iglv1
6.53006	7.35452	0.00391905	1452536_PM_s_at	Igk-V1 /// Igkv9-120
4.05074	6.81023	0.00403507	1436423_PM_at	Themis
4.02366	6.45928	0.00403522	1439843_PM_at	Camk4
4.14207	6.01856	0.00403522	1430479_PM_at	LOC102635638
6.48378	7.02833	0.00403522	1459916_PM_at	Gm19980 /// Gm19980
3.40452	5.36449	0.00403522	1449469_PM_at	Pkd2l2
3.78563	5.60365	0.00403522	1441552_PM_at	A430107P09Rik
4.20955	6.97374	0.00417375	1436182_PM_at	Satb1
4.7617	6.35841	0.00425364	1423150_PM_at	Scg5
3.92509	6.02879	0.00427782	1428959_PM_at	Tespa1
4.50006	5.93003	0.00429046	1438687_PM_at	Lax1
6.52582	7.46229	0.00429046	1450570_PM_a_at	Cd19
5.12164	7.28085	0.00429046	1441317_PM_x_at	Jakmip1
3.83088	5.5595	0.00429046	1419032_PM_at	2610018G03Rik
3.81423	5.93324	0.00429046	1449393_PM_at	Sh2d1a
3.20972	5.19235	0.00429046	1457867_PM_at	Sgpp2
6.94162	7.27074	0.00436666	1460423_PM_x_at	Igk-V1 /// Igkv9-120
4.56459	7.224	0.00436666	1453677_PM_a_at	Derl3
4.60819	5.87342	0.00436666	1426550_PM_at	Sidt1
4.47973	6.9303	0.00436666	1438995_PM_at	---
4.10136	5.52963	0.00436666	1440284_PM_at	---
7.41677	7.61087	0.00436666	1427837_PM_at	abParts /// Igkv15-103 /// Igkv15-103
3.54057	5.74325	0.00436666	1430448_PM_at	6720418B01Rik
3.34333	7.93685	0.00436666	1439323_PM_a_at	Map4k1
4.76342	6.97461	0.00436666	1418830_PM_at	Cd79a
5.61968	6.60999	0.00436666	1452535_PM_at	Ighm
4.80251	7.97166	0.00442123	1448021_PM_at	Fam46c
3.5692	5.05279	0.00442123	1446748_PM_at	2010007H06Rik /// LOC102635638
3.85398	5.54133	0.00442123	1423285_PM_at	Coch
3.42175	8.07085	0.00442123	1425335_PM_at	Cd8a
2.99104	6.52999	0.00442123	1436078_PM_at	Fcho1
4.49631	5.86088	0.00448619	1457656_PM_s_at	C230085N15Rik
4.11533	5.84364	0.00453375	1456678_PM_at	---
4.44737	8.91347	0.00453375	1419481_PM_at	Sell
3.34128	5.37076	0.00453375	1456422_PM_at	Dennd5b
4.56136	8.00746	0.00458699	1439141_PM_at	Gpr18
3.61478	6.10811	0.00458699	1418497_PM_at	Fgf13
3.175	5.89911	0.00464874	1416702_PM_at	Serpini1
3.24084	6.19992	0.00464874	1424953_PM_at	BC021614
3.04245	6.31516	0.00464874	1415939_PM_at	Fmod
6.26	7.12389	0.00464874	1451965_PM_at	Igk-V28 /// Igkv6-14 /// Igkv6-23 /// Igkv8-19
3.76502	5.39129	0.00464874	1427292_PM_at	Iglv1
4.0516	7.05352	0.00464874	1456084_PM_x_at	Fmod
4.06516	6.22358	0.00464874	1418798_PM_s_at	Srpk3
4.73353	6.44404	0.00464874	1419907_PM_s_at	Fcrla
3.25473	6.02356	0.00464874	1458551_PM_at	---
5.31842	7.48693	0.00464874	1425822_PM_a_at	Dtx1
4.48102	6.63527	0.00464874	1424824_PM_at	Slain1
3.10472	6.04991	0.00464874	1430031_PM_at	Ipmk
5.40251	7.00435	0.00464874	1425802_PM_a_at	Fcrla
3.10892	6.90106	0.00464874	1436212_PM_at	Tmem71
2.8178	5.79483	0.00464874	1425243_PM_at	Cd207
4.00531	6.63905	0.00464874	1425785_PM_a_at	Txk
3.23628	7.01597	0.00464874	1459914_PM_at	Slc25a53
3.5155	6.47588	0.00464874	1455692_PM_x_at	1700097N02Rik
7.80265	8.74796	0.00464874	1428947_PM_at	Mzb1
4.95386	6.15287	0.00473209	1421299_PM_a_at	Lef1
3.0427	8.97016	0.00473393	1417391_PM_a_at	Il16
3.83751	6.25374	0.00473393	1455695_PM_at	St8sia1
2.91891	9.61627	0.0048154	1437584_PM_at	---
4.1745	5.83339	0.00483685	1448680_PM_at	Serpina1c
3.12378	5.7496	0.00483685	1458974_PM_at	---
3.89306	10.1167	0.00483685	1451780_PM_at	Blnk
2.90742	5.25334	0.00483685	1437561_PM_at	Trat1
3.11928	5.36329	0.004839	1453395_PM_at	5330403D14Rik
4.05847	6.32344	0.00490184	1449233_PM_at	Bhlha15
3.90187	8.17637	0.00490184	1437356_PM_at	Gpr183
6.23114	8.36649	0.00490184	1449277_PM_at	Ccl19 /// Gm12407 /// Gm13309 /// Gm2023 /// Gm21104 /// Gm2457 /// Gm2564 /// LOC100043918 /// LOC100043921 /// LOC100861618
2.94191	5.22368	0.00490184	1427576_PM_at	Igk-V28 /// Igkv6-14 /// Igkv6-23 /// Igkv8-19
5.57926	7.74797	0.00490184	1450357_PM_a_at	Ccr6
3.17338	5.13033	0.00490184	1453009_PM_at	Cpm
3.14983	7.27734	0.00490184	1436329_PM_at	Egr3
3.14369	5.84796	0.00499731	1459362_PM_at	---
4.11108	6.33873	0.00505818	1449465_PM_at	Reln
4.71107	7.25626	0.00515997	1435955_PM_at	Siglecg
3.31455	5.34524	0.00515997	1446649_PM_at	---
3.21731	5.7335	0.00516216	1449381_PM_a_at	Pacsin1
2.81781	5.04694	0.00516216	1456741_PM_s_at	Gpm6a
2.88992	6.71637	0.00516216	1423526_PM_at	Arid3b
2.74256	6.25293	0.00516216	1421541_PM_a_at	Mef2b
3.36667	6.78612	0.00516216	1435529_PM_at	Gm14446
3.68555	5.93655	0.00516216	1421479_PM_at	Zfp318
3.25919	7.26019	0.00516216	1418744_PM_s_at	Tesc
3.94192	5.76021	0.00516216	1423281_PM_at	Stmn2
3.64545	5.85837	0.00516216	1426158_PM_at	Tcrb-J
4.84648	6.19248	0.00516216	1441172_PM_at	---
2.67255	5.97204	0.00516216	1440760_PM_at	---
2.92389	6.83059	0.00516216	1419222_PM_at	Tbxa2r
2.94644	9.189	0.00516216	1448272_PM_at	Btg2
5.83048	6.72307	0.00516216	1422003_PM_at	Cxcr5
3.45506	5.03632	0.00516216	1443703_PM_at	---
4.81764	6.84939	0.00516216	1426396_PM_at	Cd247
4.21073	6.74236	0.00516216	1439449_PM_at	Satb1
4.53181	6.37247	0.00516216	1434534_PM_at	Dsc3
2.73041	7.12517	0.00516216	1448686_PM_at	Il16
7.00803	8.36321	0.00516216	1428719_PM_at	2010309G21Rik
2.55163	5.26349	0.00516216	1418925_PM_at	Celsr1
2.8043	6.36172	0.00516216	1455213_PM_at	Tmsb15b2 /// Tmsb15l
3.38571	5.3937	0.00516216	1426911_PM_at	Dsc2
6.44732	10.6803	0.00516216	1425324_PM_x_at	abParts /// Ighm
3.23991	8.31214	0.00516216	1424181_PM_at	2006-09-01
4.15523	5.91478	0.00516216	1427666_PM_a_at	Tcrb-J
2.77294	4.57738	0.00516216	1456235_PM_at	BB165335
2.87158	5.55493	0.00516216	1431825_PM_at	Srpk3
5.06266	6.82676	0.00528187	1421098_PM_at	Stap1
2.52327	5.36818	0.00530792	1424823_PM_s_at	Slain1
3.23868	5.65279	0.00530792	1434716_PM_at	Havcr1
2.53383	8.84223	0.00534034	1422637_PM_at	Rassf5
3.56667	6.85808	0.00536871	1427656_PM_at	Tcrb-J
4.02557	6.69808	0.00538359	1438570_PM_at	---
2.54255	5.06163	0.00538359	1444484_PM_at	A130009E19Rik
2.6754	5.04298	0.00538359	1444317_PM_at	Pcdh15
4.12145	6.63702	0.00538359	1422921_PM_at	Vpreb3
3.444	5.88296	0.00548448	1425293_PM_a_at	Zcchc18
4.32699	5.69163	0.00555638	1452794_PM_x_at	4933402N22Rik /// Gm5861 /// Gm6460 /// Speer1-ps1
2.85806	8.01339	0.00559398	1416875_PM_at	Parvg
4.48314	7.25169	0.0056371	1426170_PM_a_at	Cd8b1
3.30692	5.75749	0.00575632	1436260_PM_at	Cacna1e
-2.9456	6.1063	0.00578369	1420891_PM_at	Wnt7b
2.89281	8.98862	0.00579041	1428736_PM_at	Gramd3
2.55436	9.0905	0.00579041	1430165_PM_at	Stk17b
3.12775	5.48967	0.00579041	1432023_PM_a_at	Slc17a9
2.81201	6.89543	0.00583748	1457691_PM_at	Gpr183
2.47708	5.78982	0.00583748	1418836_PM_at	Qprt
3.84195	7.35244	0.00583748	1417804_PM_at	Rasgrp2
3.7178	5.57768	0.00583748	1442130_PM_at	Hsh2d
2.9525	8.63571	0.00583748	1436570_PM_at	Pag1
2.58254	6.8819	0.00585681	1434794_PM_at	Rhof
3.15034	8.61288	0.00585681	1453003_PM_at	Sorl1
3.52788	7.26686	0.00585681	1454157_PM_a_at	Pla2g2d
2.99255	6.46525	0.00585681	1439768_PM_x_at	Sema4f
2.3635	4.42359	0.00586708	1455425_PM_at	Tet1
4.16531	7.86778	0.00604034	1449273_PM_at	Cyfip2
3.41747	5.90427	0.0061082	1454897_PM_at	6330509M05Rik /// Slc9a7
2.74399	5.06466	0.0061082	1442582_PM_at	Gcsam
2.34807	5.58818	0.0061082	1421920_PM_a_at	Ccr9
3.25303	5.50951	0.00614674	1455555_PM_at	Vipr1
4.55421	7.53518	0.00614674	1451951_PM_at	abParts /// Igkv14-111
2.85892	10.2962	0.00616937	1454708_PM_at	Ablim1
3.20437	9.18747	0.00616937	1417585_PM_at	Nup210
2.62767	5.22422	0.00623835	1443254_PM_at	---
3.55107	6.10733	0.00639271	1452539_PM_a_at	Cd247
4.14733	7.08999	0.00640746	1451910_PM_a_at	Cd6
-2.436	6.03431	0.00640746	1458057_PM_at	Gm19966
4.5282	5.99792	0.00640746	1437699_PM_at	E430014B02Rik
4.57746	7.43575	0.00640746	1426201_PM_at	Igkv4-72
6.12634	7.2405	0.00640746	1460407_PM_at	Spib
2.81518	5.65164	0.00643584	1433947_PM_at	Rab37
5.06902	6.84377	0.00643584	1419406_PM_a_at	Bcl11a
4.33218	6.11085	0.00643584	1424758_PM_s_at	Serpina10
2.40851	5.99501	0.00643584	1426105_PM_a_at	Ubxn11
2.6318	5.56055	0.00643584	1434473_PM_at	Slc16a5
2.58417	9.09685	0.00643584	1424852_PM_at	Mef2c
3.78415	6.35572	0.00650594	1438566_PM_at	St8sia6
3.90717	7.73653	0.00653407	1444078_PM_at	Cd8a
6.10976	6.85825	0.00653407	1427860_PM_at	abParts /// Igkv6-13 /// Igkv6-14
2.6556	8.70848	0.00655287	1435772_PM_at	Kif21b
5.43265	6.88883	0.00663982	1422775_PM_at	Blk
2.82911	5.70681	0.00666935	1456261_PM_at	Sh3kbp1
2.3688	5.1593	0.00666935	1448443_PM_at	Serpini1
2.42219	8.74435	0.00666935	1420824_PM_at	Sema4d
2.33107	7.23302	0.00685615	1419212_PM_at	Icosl
2.23482	7.4256	0.00687714	1426218_PM_at	Glcci1
2.51625	8.33149	0.00687714	1425113_PM_x_at	---
2.60055	7.80952	0.00697611	1451972_PM_at	Glcci1
5.06631	6.79774	0.00697998	1452966_PM_at	Bcl11b
2.50726	7.3431	0.00697998	1453103_PM_at	Ablim1
-2.41615	6.07125	0.00697998	1445965_PM_at	---
2.66881	6.19259	0.00697998	1419905_PM_s_at	Hpgd
2.61625	10.4235	0.00697998	1455269_PM_a_at	Coro1a
2.46683	5.67835	0.00698281	1417852_PM_x_at	Clca1
-2.14138	6.19306	0.00698281	1425272_PM_at	Emp2
2.86163	8.34669	0.0071104	1433657_PM_at	Fam78a
2.23315	5.21268	0.00712399	1442266_PM_at	AI662175
4.27306	7.25989	0.00730163	1428347_PM_at	Cyfip2
3.12324	5.00364	0.00730163	1427792_PM_at	---
3.49502	6.22249	0.00730163	1458718_PM_at	Tmem156
3.72708	8.46718	0.00732319	1421129_PM_a_at	Atp2a3
6.42802	7.77422	0.00732319	1448859_PM_at	Cxcl13
3.14361	8.11217	0.00733078	1437117_PM_at	Acap1
4.32891	6.85188	0.00733078	1419226_PM_at	Cd96
3.79696	6.40469	0.00738166	1456432_PM_at	---
2.9182	5.77056	0.00745662	1440266_PM_at	5830428M24Rik
2.4656	5.78546	0.00745662	1456065_PM_at	Ubash3a
2.39158	5.77413	0.00746692	1418417_PM_at	Msc
2.28964	5.65687	0.00747842	1454729_PM_at	Tmem108
-3.04447	7.74167	0.00757118	1415801_PM_at	Gja1
3.13927	9.0625	0.00757118	1427891_PM_at	Gimap6
3.51965	9.97604	0.00757118	1418578_PM_at	Dgka
4.16852	7.49932	0.00757118	1424936_PM_a_at	Dnah8
3.00894	6.20175	0.00757118	1440217_PM_at	Fam169b
3.69983	5.97597	0.00759038	1449380_PM_at	Pacsin1
3.98938	6.1942	0.00769928	1427532_PM_at	Trat1
3.62236	7.10709	0.00769928	1425570_PM_at	Slamf1
2.52549	5.8633	0.00769928	1449938_PM_at	Endou
2.04883	6.6521	0.00773039	1416239_PM_at	Ass1 /// Gm5424
-2.17295	9.25618	0.00773383	1448793_PM_a_at	Sdc4
-2.14881	8.68195	0.00773383	1423493_PM_a_at	Nfix
2.71555	7.74584	0.00773383	1421027_PM_a_at	Mef2c
-2.59776	6.31573	0.00779244	1439514_PM_at	A930004D18Rik
-2.14255	9.43848	0.00779244	1421955_PM_a_at	Nedd4
3.67455	6.52037	0.00782313	1435288_PM_at	Coro1a
2.34171	8.20434	0.00782974	1452871_PM_at	Neil1
2.34817	5.01917	0.00782974	1445895_PM_at	---
-2.28443	7.07514	0.00782974	1420924_PM_at	Timp2
2.5823	7.71052	0.00782974	1451506_PM_at	Mef2c
3.95818	8.28638	0.00782974	1419033_PM_at	2610018G03Rik
5.09767	11.3482	0.00782974	1427870_PM_x_at	abParts /// Ighm
5.88719	7.96869	0.00782974	1426174_PM_s_at	Ighg
2.4104	7.34374	0.00782974	1418156_PM_at	Kcne4
3.45361	7.1307	0.00784896	1434874_PM_x_at	Acap1
3.20328	5.69003	0.00784896	1444299_PM_at	A430093F15Rik
4.29352	6.81033	0.00784896	1456440_PM_s_at	St8sia6
2.04429	6.04917	0.00784896	1456121_PM_at	Cep97
3.75718	9.93837	0.00793573	1425396_PM_a_at	Lck
2.37085	9.66611	0.00793573	1422638_PM_s_at	Rassf5
4.26776	6.7711	0.00793573	1434359_PM_at	Fam65b
2.25947	5.04495	0.00793573	1420782_PM_at	Tnfrsf17
4.13825	6.32698	0.00793573	1436419_PM_a_at	1700097N02Rik
3.25945	7.00583	0.00793573	1426452_PM_a_at	Rab30
2.40049	4.7557	0.00793573	1431698_PM_at	Ubash3a
4.22933	9.68537	0.00793573	1419480_PM_at	Sell
3.93926	6.15262	0.00810279	1438392_PM_at	---
4.72751	6.21368	0.00821665	1427667_PM_s_at	Tcrb-J
4.52915	6.15041	0.00821709	1442219_PM_at	Gm8369
3.7269	9.3528	0.00823043	1433471_PM_at	Tcf7
3.00191	5.09407	0.00823043	1449898_PM_at	2001-09-01
2.62756	7.14509	0.00824293	1457549_PM_at	---
2.6817	6.16848	0.00824293	1421863_PM_at	Vamp1
2.79237	5.74302	0.00824293	1446539_PM_at	Cab39l
2.08043	6.33606	0.00824293	1440400_PM_at	Rnf157
2.30723	7.86044	0.00824293	1427146_PM_at	Carns1
3.34824	6.4237	0.00824293	1435996_PM_at	Card11
2.73793	7.76659	0.00824293	1451507_PM_at	Mef2c
2.81273	6.6471	0.0082746	1425705_PM_a_at	Ero1lb
-1.93035	9.03681	0.00827671	1434112_PM_at	Lphn2
1.89662	5.02911	0.00839771	1458643_PM_at	Dtx1
3.01108	9.63924	0.00843976	1426258_PM_at	Sorl1
3.55542	6.00317	0.00850173	1453472_PM_a_at	Slamf7
3.94276	6.12053	0.00850244	1420484_PM_a_at	Vtn
2.12852	5.60874	0.00850244	1444051_PM_at	1700019D03Rik
2.032	9.84775	0.00862474	1417751_PM_at	Stk10
-2.17265	7.01989	0.00863046	1434101_PM_at	Nfib
2.52202	5.48338	0.00863046	1437504_PM_at	Sla2
2.55211	7.69375	0.00864726	1427138_PM_at	Ccdc88c
4.65146	6.67982	0.00871994	1427184_PM_at	Tcrb-J
2.49711	6.75938	0.00871994	1453365_PM_at	Rabgap1l
5.74514	9.19634	0.0087505	1424631_PM_a_at	Ighg
2.68409	7.59447	0.00881395	1456439_PM_x_at	Mical1
3.41553	5.89084	0.00882489	1440900_PM_at	Gpr174
3.01713	6.46629	0.00887976	1428512_PM_at	Bhlhb9
2.26414	8.60493	0.00887976	1416617_PM_at	Acss1
2.74452	5.91686	0.00887976	1427765_PM_a_at	TCRB /// Tcrb-J /// Trbv14
-2.05637	5.39615	0.00899741	1444734_PM_at	A330001L22Rik
4.19896	6.50804	0.00909056	1450339_PM_a_at	Bcl11b
-1.86707	5.66257	0.00909457	1445984_PM_at	---
-2.30715	10.3426	0.00909457	1431213_PM_a_at	Gm3579
5.24261	6.07277	0.00909457	1457072_PM_at	Bcl11a
4.79744	8.52078	0.00909457	1436039_PM_at	Cmah
3.03413	5.98839	0.00909457	1458575_PM_at	---
1.93661	7.40854	0.00909804	1419276_PM_at	Enpp1
2.36464	9.2743	0.00911131	1418553_PM_at	Arhgef18
2.03592	8.99453	0.00911131	1456635_PM_at	C130026I21Rik /// LOC102634528
2.41468	11.5697	0.00926701	1416246_PM_a_at	Coro1a
7.5879	8.76575	0.00926701	1425738_PM_at	abParts /// Igk /// Igkv3-12
2.58908	6.06442	0.00926701	1454762_PM_at	Xkrx
3.6663	7.40126	0.00926701	1450461_PM_at	Tcf7
2.05158	9.16389	0.00926701	1421164_PM_a_at	Arhgef1
2.16988	7.64397	0.00926701	1434399_PM_at	Galnt6
1.92798	8.05502	0.00926701	1424523_PM_at	Elmo1
2.37888	5.74603	0.00926701	1425484_PM_at	Tox
-2.56514	7.64277	0.00933338	1424768_PM_at	Cald1
-2.44651	6.37907	0.00933338	1460305_PM_at	Itga3
-1.9635	7.50965	0.00943247	1436870_PM_s_at	Afap1l2
3.96415	5.60959	0.00943271	1453841_PM_at	2310050P20Rik
4.08518	8.69165	0.00943727	1460555_PM_at	Fam65b
2.64632	8.85855	0.00943727	1438030_PM_at	Rasgrp3
2.30468	5.64915	0.00943727	1429072_PM_at	Col6a4
3.24279	6.40754	0.00946566	1455370_PM_at	A630023P12Rik
-1.8468	6.82516	0.00954255	1425732_PM_a_at	Mxi1
-1.83432	8.44182	0.00954255	1447693_PM_s_at	Neo1
2.0906	7.55321	0.00954438	1422932_PM_a_at	Vav1
3.08803	6.17361	0.00954994	1432492_PM_a_at	Haao
-1.94542	5.05641	0.00954994	1457146_PM_at	Dock4
2.48333	9.08828	0.00965697	1427325_PM_s_at	Akna
4.8188	7.12923	0.00971198	1452389_PM_at	Cd27
6.06411	10.6733	0.00972867	1427756_PM_x_at	abParts /// Ighm
6.33093	10.9299	0.00977557	1425247_PM_a_at	abParts /// Igh /// Ighg1 /// Ighm
4.6153	9.47649	0.00977557	1452205_PM_x_at	LOC665506 /// Tcrb-J /// Trbv1
3.00557	7.26342	0.00977557	1455324_PM_at	Plcxd2
-2.42763	5.2559	0.0098333	1431680_PM_a_at	Ptprk
3.13187	6.73504	0.00985762	1455125_PM_at	Acap1
2.1265	7.91372	0.00985762	1433933_PM_s_at	Slco2b1
3.59463	5.81484	0.0099803	1458206_PM_at	LOC102631812
1.89992	6.9841	0.0100409	1459170_PM_at	---
2.06543	5.44632	0.0100409	1459744_PM_at	Cd53
-1.96485	7.16764	0.0100768	1424933_PM_at	Myo5c
3.31625	8.58346	0.0100768	1449988_PM_at	Gimap1
1.84553	8.59585	0.0100768	1439034_PM_at	Spn
-2.02064	8.03967	0.0100768	1432344_PM_a_at	Aplp2
-2.45226	6.12401	0.0100768	1456189_PM_x_at	Ltbp3
2.03187	5.85536	0.0100768	1428575_PM_at	Fcho1
2.01829	6.11514	0.0101629	1438838_PM_at	Ftx
-1.97131	8.62127	0.0101629	1438214_PM_at	Trps1
2.47025	9.53882	0.0101629	1434856_PM_at	Ankrd44
5.26184	7.43883	0.0101629	1436649_PM_at	Ikzf3
-2.67021	6.57865	0.0101745	1418170_PM_a_at	Zcchc14
3.88387	5.76926	0.0101745	1438784_PM_at	Bcl11b
2.5146	6.6727	0.0101745	1420876_PM_a_at	2006-09-01
1.86878	7.73568	0.0101986	1435792_PM_at	Csprs /// Gm15433 /// Gm2666 /// Gm7609 /// LOC100041903 /// LOC100503923
2.03117	8.78608	0.0102442	1433639_PM_at	Fam117a
3.97248	9.76136	0.0102678	1443687_PM_x_at	H2-DMb2
-1.99057	5.2176	0.0104115	1430521_PM_s_at	Cpne8
-1.80381	7.07154	0.0104433	1429204_PM_at	Camk2n2
-1.8345	6.63591	0.0104433	1416995_PM_at	Pacsin3
2.69394	7.82118	0.0104475	1438828_PM_at	Rapgef6
4.93529	7.20263	0.0104475	1433939_PM_at	Aff3
-1.76694	6.58715	0.0104475	1427140_PM_at	Pvt1
2.96527	6.50881	0.0104475	1421478_PM_a_at	Zfp318
4.0649	6.81158	0.0105054	1458148_PM_at	Nlrc3
1.80867	4.81435	0.0106176	1443885_PM_at	Pou2f2
3.31855	7.74915	0.0106176	1449508_PM_at	Il27ra
4.37235	7.50027	0.0106176	1455340_PM_at	Dennd5b
-1.77013	7.25751	0.0106176	1422864_PM_at	Runx1
1.89141	7.67685	0.0106176	1455646_PM_at	2010004M13Rik
4.50321	7.05116	0.0106176	1457725_PM_at	---
5.20079	7.23591	0.0106176	1439595_PM_at	---
1.89087	8.56805	0.0106176	1436589_PM_x_at	Prkd2
-2.94053	7.78395	0.0106176	1422168_PM_a_at	Bdnf
2.69326	5.35526	0.0106176	1423280_PM_at	Stmn2
4.45774	7.69306	0.0106176	1437025_PM_at	Cd28
3.8098	7.90358	0.0106176	1439808_PM_at	Ipcef1
2.14077	5.15274	0.0106176	1439309_PM_at	---
3.47778	5.39211	0.0106249	1420515_PM_a_at	Pglyrp2
2.20222	7.10788	0.0106409	1455067_PM_at	Psd4
2.88906	8.18756	0.0106461	1434833_PM_at	Map4k2
1.73315	9.19951	0.0106461	1433720_PM_s_at	Chchd10
2.10153	7.26656	0.0106461	1434762_PM_at	Orai2
-1.73375	8.28568	0.0107446	1425921_PM_a_at	1810055G02Rik
3.14951	6.59634	0.0107446	1453837_PM_at	Fam65b
2.60496	5.85619	0.0108353	1444029_PM_at	Parp11
4.4413	8.17034	0.0108537	1426044_PM_a_at	Prkcq
-1.91609	6.99296	0.0108537	1425991_PM_a_at	Kank2
2.40288	6.5852	0.0108537	1440494_PM_at	---
-2.17025	5.03214	0.0108537	1451635_PM_at	Slc22a29 /// Slc22a30
3.23266	5.59767	0.0108537	1440137_PM_at	---
3.66551	5.70169	0.01087	1429413_PM_at	Cpm
-2.44775	6.97067	0.0110421	1418169_PM_at	Zcchc14
2.96412	8.01406	0.0110762	1458504_PM_at	Zc3h12d
1.88408	4.6537	0.0110983	1437260_PM_at	Mmrn1
-1.91105	6.24531	0.0110983	1439649_PM_at	Azin2
2.81893	6.97586	0.0111788	1419696_PM_at	Cd4
2.91341	5.05442	0.0111788	1426178_PM_at	Igk
5.0418	6.31064	0.0111788	1440842_PM_at	C230085N15Rik
3.48577	6.31458	0.0111788	1446711_PM_at	---
1.98609	5.5319	0.0111861	1439293_PM_at	Fam214a
1.95841	9.07714	0.0111861	1434334_PM_at	Prkd2
1.75961	5.03761	0.0111861	1425571_PM_at	Slamf1
2.7896	8.28714	0.0111861	1455080_PM_at	Ppp1r16b
2.97504	5.34169	0.0111861	1437540_PM_at	Mcoln3
2.57808	5.95098	0.0111861	1436131_PM_at	Siglech
1.71503	9.15572	0.0111861	1449156_PM_at	Ly9
-2.44308	7.30257	0.0112607	1421313_PM_s_at	Cttn
2.45609	5.76655	0.0113224	1445711_PM_at	BB163080
4.13082	6.45947	0.0113224	1437421_PM_at	Slc9a7
-2.05724	8.71578	0.0113224	1447640_PM_s_at	Pbx3
2.10074	5.19972	0.0113224	1435639_PM_at	2610528A11Rik
2.01262	5.15496	0.0113224	1420735_PM_at	Gabrr2
-2.39775	7.66023	0.0113224	1416572_PM_at	Mmp14
1.91252	10.6212	0.0113478	1437341_PM_x_at	Cnp
1.90614	9.63998	0.0113478	1448710_PM_at	Cxcr4
1.81415	9.48185	0.0113478	1418181_PM_at	Ptp4a3
2.76592	9.02796	0.0113478	1436941_PM_at	Nxpe3
1.65555	9.99308	0.011571	1434509_PM_at	Rapgef6
3.02049	6.57583	0.011571	1459956_PM_at	---
-1.67739	8.64949	0.0115985	1424594_PM_at	Samd4
-2.7495	6.98848	0.0115985	1436948_PM_a_at	Tmem255a
2.31578	4.87215	0.0115985	1419196_PM_at	Hamp
3.17343	7.67465	0.0118002	1438018_PM_at	Hook1
2.86742	6.24213	0.0118002	1449937_PM_at	Endou
5.17129	7.27141	0.0118002	1420994_PM_at	B3gnt5
2.67566	7.14708	0.0118002	1426893_PM_at	Fam102a
-1.76064	6.44099	0.0118002	1418289_PM_at	Nes
2.66771	8.49414	0.0118002	1419119_PM_at	Hcst
3.02201	5.82135	0.0118002	1452557_PM_a_at	Igk
3.54216	8.1501	0.0118002	1455132_PM_at	Rasal3
-1.99507	6.77918	0.0118134	1441170_PM_a_at	Dab2ip
-2.13831	8.51259	0.0118134	1419435_PM_at	Aox1
4.41294	6.17709	0.0119656	1441589_PM_at	LOC102632682
1.79482	8.38558	0.0120235	1448782_PM_at	Txndc11
3.10072	6.20195	0.0120235	1425619_PM_s_at	Dsg2
-1.84562	8.31832	0.0120235	1433891_PM_at	Lgr4
2.82459	7.13597	0.012059	1440885_PM_at	Evl
3.22314	7.70048	0.012059	1417216_PM_at	Pim2
-2.07096	7.03122	0.012059	1428418_PM_s_at	Zc2hc1a
-1.7501	7.87892	0.012059	1423513_PM_at	Uhrf1bp1l
3.85086	6.58065	0.012059	1425736_PM_at	Cd37
1.73021	4.79391	0.012059	1419197_PM_x_at	Hamp
3.46843	5.94016	0.0120754	1438712_PM_at	Dennd2d
-1.77748	6.30732	0.0120754	1425273_PM_s_at	Emp2
1.67644	8.42722	0.0121402	1448500_PM_a_at	Lime1 /// Zgpat
2.20266	5.19107	0.0121402	1450124_PM_a_at	Atp2a3
4.16574	6.42351	0.0121402	1446293_PM_at	---
1.58761	6.12053	0.0121402	1419607_PM_at	Tnf
-1.93721	7.7878	0.0121579	1427483_PM_at	Slc25a24
1.8458	6.44307	0.0121579	1434307_PM_at	Tmem64
1.61342	10.0218	0.0121579	1417371_PM_at	Peli1
-1.79139	7.32805	0.0121579	1448415_PM_a_at	Sema3b
1.79875	5.06972	0.0121579	1444283_PM_at	Gimap7
-2.39244	6.32658	0.0121579	1418412_PM_at	Tpd52l1
1.64783	6.8499	0.0121579	1460373_PM_a_at	Setd4
-1.94153	7.02682	0.0121579	1442819_PM_at	Rhbdl2
2.66861	6.12116	0.0121579	1438334_PM_at	Dock2
7.63636	9.14298	0.0121579	1430523_PM_s_at	Iglv1
1.62265	9.50314	0.0121923	1436990_PM_s_at	Chchd10
-1.8795	6.592	0.0124404	1450661_PM_x_at	Nfic
-2.08452	8.28684	0.0124404	1420649_PM_at	Zfhx3
4.21234	6.82194	0.0124423	1421214_PM_at	Cmah
1.72751	5.38008	0.0124423	1453244_PM_at	5830416P10Rik
2.23541	8.30924	0.0124423	1437756_PM_at	Gimap9
-1.79682	7.9567	0.0124423	1427095_PM_at	Cdcp1
2.49534	10.6224	0.0124423	1417620_PM_at	Rac2
-2.40043	6.92445	0.0124423	1418675_PM_at	Osmr
-1.86946	6.51996	0.0124423	1416644_PM_a_at	Sema3b
-2.32883	5.30891	0.0124423	1456606_PM_a_at	Chst11 /// Phactr1
3.61919	5.63328	0.0124423	1460000_PM_at	Shisa3
2.8417	6.60283	0.0124423	1444171_PM_at	---
2.09746	5.44618	0.012443	1429969_PM_at	4833403J16Rik
-2.47022	6.993	0.0124463	1417817_PM_a_at	Wwtr1
2.26815	5.11241	0.0124543	1435405_PM_at	Setd4
1.74407	8.50834	0.0124726	1423478_PM_at	Prkcb
3.19416	7.45775	0.0124726	1443928_PM_at	Cytip
1.75037	8.09228	0.0125194	1455502_PM_at	Madd
2.5614	6.58144	0.0125194	1457376_PM_at	---
1.80303	4.91037	0.0125227	1458604_PM_at	---
-2.85525	7.63247	0.0125488	1454460_PM_at	5730433N10Rik
1.72372	7.25446	0.012599	1417382_PM_at	Entpd5
-2.94403	8.42322	0.0126017	1417496_PM_at	Cp
2.06559	5.95449	0.0126017	1433902_PM_at	Kbtbd8
1.67688	5.25383	0.0126017	1453482_PM_at	Cflar
-1.59928	7.00833	0.0126017	1426272_PM_at	Lmbr1
2.8519	7.1854	0.0126373	1448010_PM_at	A430104N18Rik /// Mir142
4.13676	7.40767	0.0126373	1451024_PM_at	S1pr4
3.34567	5.84682	0.0126373	1419423_PM_at	Stab2
1.702	5.97642	0.0126373	1417781_PM_at	Cers4
1.86947	8.3712	0.0126384	1450971_PM_at	Gadd45b
-2.61877	6.49482	0.0126589	1459274_PM_at	Gpr135
-1.85619	6.28236	0.0127286	1419602_PM_at	Hoxa2
5.39739	5.99671	0.0127286	1426161_PM_at	---
4.66612	7.63124	0.012752	1421173_PM_at	Irf4
2.52348	6.84766	0.012752	1455256_PM_at	Tnik
2.08931	8.21178	0.012752	1434929_PM_at	BC035044
1.81959	5.24585	0.012752	1433988_PM_s_at	Lzts1
-1.8034	6.04438	0.0127731	1451959_PM_a_at	Vegfa
2.54903	7.50902	0.0127731	1440403_PM_at	Arhgef1
3.61034	7.08164	0.0127731	1451673_PM_at	Cd8a
4.78058	6.04144	0.0127731	1451962_PM_at	Igkv6-20
-1.72001	9.13067	0.0129002	1434470_PM_at	Syt13
2.59373	6.92877	0.0129196	1431100_PM_at	Rinl
2.15253	5.31386	0.0129419	1442167_PM_at	Cyfip2
1.97527	7.6309	0.0129446	1433557_PM_at	Cbx7
1.56897	9.9147	0.0130111	1460338_PM_a_at	Crlf3
2.46576	9.13606	0.0130863	1424194_PM_at	Rcsd1
2.92982	7.64368	0.0130959	1419296_PM_at	Arhgap4
2.00121	5.19379	0.0130959	1434857_PM_at	Zfp783
3.10613	7.00503	0.0131069	1439343_PM_at	---
1.60883	8.17323	0.0131069	1460564_PM_at	Zfp280b
2.28512	8.95141	0.0131069	1435582_PM_at	Wdfy4
-1.59215	6.21019	0.0131069	1424077_PM_at	Gdpd1
1.71658	7.36584	0.0131818	1454775_PM_at	Hdac10
-1.55201	8.56874	0.0131818	1436907_PM_at	Nav1
2.1536	5.37042	0.0132369	1439930_PM_at	---
-1.54328	9.74343	0.0133519	1448892_PM_at	Dock7
2.03241	7.65745	0.0133519	1439087_PM_a_at	Pik3ip1
-1.72557	6.76561	0.0133519	1442223_PM_at	Enah
2.64246	5.54576	0.0133519	1448640_PM_at	Slc14a1
-1.6015	7.79204	0.0133519	1419667_PM_at	Sgcb
4.69225	8.55304	0.0133519	1454850_PM_at	Tbc1d10c
2.60341	5.3715	0.0133519	1439981_PM_at	Tespa1
-1.81151	8.93435	0.0133563	1451415_PM_at	1810011O10Rik
-1.97791	7.00066	0.0133684	1449028_PM_at	Rhou
4.67693	9.95764	0.0133684	1425226_PM_x_at	LOC665506
1.8374	4.73692	0.0133684	1450779_PM_at	Fabp7
2.55153	7.26306	0.0133684	1443932_PM_at	Klhdc1
1.91218	10.3071	0.0133684	1460419_PM_a_at	Prkcb
2.08942	7.27102	0.0134049	1437302_PM_at	Adrb2
2.65806	9.92768	0.0134188	1416111_PM_at	Cd83
2.02116	9.61024	0.0134188	1436037_PM_at	Itga4
1.59769	5.57155	0.0134397	1446847_PM_at	Ccdc88c
1.48449	6.01189	0.0135259	1455220_PM_at	Frat2
1.76363	10.3204	0.0135259	1418840_PM_at	Pdcd4
3.89364	10.1524	0.0135259	1419768_PM_at	Cd22
2.13115	5.34786	0.0135259	1449264_PM_at	Syt11
-2.06141	5.37529	0.013534	1442512_PM_at	Cdc42ep1
2.36949	6.20602	0.0135406	1455176_PM_a_at	Syt11
1.67352	5.66327	0.0136326	1420877_PM_at	2006-09-01
1.49854	7.71023	0.0136757	1450710_PM_at	Jarid2
-2.29124	9.29205	0.0136757	1436866_PM_at	Efna5
-1.76397	8.32253	0.0136757	1428416_PM_at	Zc2hc1a
3.30873	5.75926	0.0136757	1439179_PM_a_at	Tespa1
1.97137	9.28069	0.0136757	1417884_PM_at	Slc16a6
2.89563	5.19537	0.0136757	1430143_PM_at	4930426D05Rik
5.12537	7.17478	0.0136757	1418353_PM_at	Cd5
3.66986	6.18496	0.0136757	1440326_PM_at	5830435N17Rik
1.9054	9.85303	0.0136757	1443609_PM_s_at	Syvn1
2.54292	6.66933	0.0137005	1428669_PM_at	Bmyc
1.75308	4.69178	0.0137606	1429955_PM_at	5031434O11Rik
1.59612	5.05338	0.0137606	1444189_PM_at	---
1.75026	9.549	0.0137751	1418655_PM_at	B4galnt1
-2.03026	4.82466	0.0137751	1439006_PM_x_at	Tmem255a
-2.06907	6.07298	0.0137751	1431133_PM_at	Arhgap18
3.32246	10.4585	0.0137751	1451206_PM_s_at	Cytip
2.80545	7.13381	0.0137763	1455452_PM_x_at	Kctd14
2.76262	6.08914	0.0137763	1431749_PM_a_at	Rasgrp1
2.14512	5.25987	0.0137763	1423673_PM_at	Ldoc1l
2.86264	6.15214	0.0137763	1454159_PM_a_at	Igfbp2
-1.94001	8.17731	0.0138263	1425656_PM_a_at	Baiap2
1.70124	4.56948	0.0138411	1420388_PM_at	Prss12
1.84473	8.9199	0.0138906	1452796_PM_at	Def6
1.48098	6.41831	0.0139052	1420927_PM_at	St6gal1
-2.4997	7.73751	0.0139052	1456789_PM_at	Zfp462
2.07729	5.81371	0.0139052	1420710_PM_at	Rel
-1.78021	4.79775	0.0139052	1457551_PM_at	---
-1.86726	6.62445	0.0139052	1455833_PM_at	Afap1l2
-1.91518	6.55729	0.0139052	1423331_PM_a_at	Pvrl3
3.20212	8.23883	0.0139052	1422105_PM_at	Cd3e
-1.59446	5.63816	0.0139052	1438730_PM_at	Nav1
-1.65828	7.16873	0.0139052	1439104_PM_at	Peak1
2.01612	10.2288	0.0139052	1416034_PM_at	Cd24a
2.48268	5.17363	0.0139052	1420353_PM_at	Lta
-1.85603	7.73523	0.0139149	1431694_PM_a_at	Ctnnbip1
-2.44114	8.99049	0.0140057	1419485_PM_at	Foxc1
1.66845	9.85689	0.0140057	1448829_PM_at	Smc6
2.013	7.9891	0.0140921	1449773_PM_s_at	Gadd45b
2.93616	7.12444	0.0140921	1447788_PM_s_at	Tspyl3
-1.70724	5.51684	0.0140921	1456219_PM_at	Zic5
1.46808	5.73301	0.0140921	1455666_PM_at	Zfp595
3.18852	7.08592	0.0140921	1439146_PM_s_at	Lck
4.09306	7.68472	0.0140921	1419769_PM_at	Cd22
1.62957	5.85672	0.0141084	1452995_PM_at	Nudt17
1.63866	8.78511	0.0141394	1435927_PM_at	Dennd3
2.81068	7.94826	0.0141394	1431394_PM_a_at	Lrrk2
-1.55907	4.51969	0.0141672	1453599_PM_at	Trim71
-1.86636	8.71541	0.0142755	1418269_PM_at	Loxl3
-2.35496	6.09598	0.0142853	1425792_PM_a_at	Rorc
1.53856	5.61373	0.0142853	1451608_PM_a_at	Tspan33
1.46826	7.15298	0.0144118	1435998_PM_at	Ccnb1ip1
-1.51028	7.84563	0.0144763	1451458_PM_at	Tmem2
-1.51604	10.0627	0.0144763	1436363_PM_a_at	Nfix
-1.85155	7.31761	0.0144763	1430012_PM_at	Fendrr
-1.554	8.6468	0.0144763	1426764_PM_at	Oaz2
4.08738	7.9104	0.0144896	1420659_PM_at	Slamf6
-1.61097	8.76734	0.0145043	1449947_PM_s_at	Zfhx3
-1.72798	9.83614	0.01457	1448288_PM_at	Nfib
1.46751	9.77159	0.01457	1435454_PM_a_at	Helz2
-1.49864	6.69837	0.0145702	1423186_PM_at	Tiam2
2.2544	6.3403	0.0145702	1449105_PM_at	Sh2d2a
1.8653	5.05469	0.0145702	1428077_PM_at	Tmem163
3.76965	5.9677	0.0145702	1430744_PM_at	Napsa
3.2675	5.68272	0.0145702	1443284_PM_at	---
-1.8003	9.77356	0.0146318	1418049_PM_at	Ltbp3
1.87115	7.82482	0.0146318	1416869_PM_x_at	Lime1 /// Zgpat
1.42447	9.43092	0.0146353	1420905_PM_at	Il17ra
-1.64649	5.37607	0.0146353	1455419_PM_at	D630045J12Rik
2.5699	7.03571	0.0146353	1430622_PM_at	4833423F13Rik
-1.49467	5.64507	0.014681	1438236_PM_at	Nfia
-1.45175	8.53044	0.014681	1449944_PM_a_at	Sec61a2
3.76168	6.81253	0.014681	1418762_PM_at	Cd55
1.5373	4.44387	0.014681	1439847_PM_s_at	Klf12
2.66544	4.85188	0.0146822	1436231_PM_at	2900052N01Rik
1.63479	5.44475	0.0146909	1443878_PM_at	Rapgef6
-2.22603	6.91517	0.014721	1418245_PM_a_at	Rbfox2
1.95646	9.89807	0.014721	1436337_PM_at	Tmem243
-1.58825	9.52235	0.0147213	1436364_PM_x_at	Nfix
-1.76463	9.96369	0.0147214	1451109_PM_a_at	Nedd4
1.76402	9.85049	0.0147214	1452519_PM_a_at	Zfp36
1.94326	5.44924	0.0147743	1448094_PM_at	Gm5914 /// LOC102636686
1.48085	11.1947	0.0147743	1426725_PM_s_at	Ets1
-3.01896	5.95978	0.0147743	1442226_PM_at	Sema3e
-1.54536	5.63264	0.0147743	1435433_PM_at	Agap1
4.03731	6.74669	0.0147743	1457917_PM_at	Lck
1.52803	9.49454	0.0147743	1436544_PM_at	Atp10d
2.25533	5.97497	0.0147743	1451492_PM_at	Sla2
-2.04525	7.97031	0.0147743	1435339_PM_at	Kctd15
1.56039	8.83095	0.0147743	1425346_PM_at	Zfp318
-2.86193	6.07265	0.0147743	1460468_PM_s_at	Dnajc22
1.48346	3.88488	0.0147743	1425325_PM_at	Ms4a4b
2.26229	5.90799	0.0147743	1430185_PM_at	Akap13
-1.87187	5.84	0.0147743	1436535_PM_at	Trove2
1.79563	8.48799	0.0147743	1418980_PM_a_at	Cnp
2.35415	5.57204	0.0147839	1438966_PM_x_at	Fmod
1.63269	6.72128	0.0148472	1455170_PM_at	2810001G20Rik
4.49388	7.55804	0.0148472	1417171_PM_at	Itk
1.82009	8.248	0.0148472	1454806_PM_at	Fam49a
-1.81778	4.8792	0.0148551	1443593_PM_at	---
2.05944	5.44955	0.0149023	1435399_PM_at	Synpo2
-2.45702	7.77069	0.0149461	1428432_PM_at	Zcchc24
1.64699	5.97161	0.0149461	1438274_PM_at	Ikzf4
1.47979	5.27942	0.0149461	1459143_PM_at	Chchd3
1.49123	4.74873	0.0149461	1441322_PM_at	Skap1
3.02953	6.40557	0.0149461	1416107_PM_at	Nsg2
2.22186	9.32427	0.0149461	1434714_PM_at	Ero1lb
-1.70701	7.11611	0.0149461	1428540_PM_at	Fam115a
-1.39569	9.85055	0.0149732	1460220_PM_a_at	Csf1
-1.5584	7.69381	0.0149732	1421193_PM_a_at	Pbx3
3.15991	5.73485	0.0149862	1438295_PM_at	---
1.43461	7.47839	0.0149862	1429122_PM_a_at	Pradc1
2.5595	6.1063	0.0149862	1442233_PM_at	---
3.08994	6.79455	0.0149991	1422580_PM_at	Myl4
2.03149	4.77113	0.0150174	1423381_PM_at	Akr1cl
1.37483	10.2516	0.0150174	1448828_PM_at	Smc6
-1.40244	4.98086	0.0150372	1460566_PM_at	Map1a
-1.74985	7.54449	0.0150514	1434931_PM_at	Neo1
1.3819	8.12571	0.0150967	1437067_PM_at	Phtf2
1.4305	9.2429	0.0150967	1422438_PM_at	Ephx1
5.38367	8.56023	0.0151264	1455656_PM_at	Btla
1.37391	4.55685	0.0151317	1457596_PM_at	Donson
-1.97073	9.44698	0.0151707	1448926_PM_at	Hoxa5
2.07196	4.40731	0.01521	1426442_PM_at	Gpm6a
3.11414	9.97641	0.0152386	1436312_PM_at	Ikzf1
-1.49343	9.82791	0.0152386	1434102_PM_at	Nfib
-2.20851	5.98792	0.0152386	1420375_PM_at	Kif3a
1.62977	7.65299	0.0152386	1456103_PM_at	Pml
-2.31526	8.89143	0.0152386	1448605_PM_at	Rhoc
-1.49292	4.64639	0.0152626	1430013_PM_at	2210008F06Rik
1.95768	7.25641	0.015285	1418096_PM_at	Dok3
-2.02939	8.95999	0.0152919	1451782_PM_a_at	Slc29a1
-1.85438	6.49525	0.0152919	1417570_PM_at	Anapc1
4.71076	8.36865	0.0153667	1460651_PM_at	Lat
-1.66202	8.73227	0.0153667	1437385_PM_at	Ccbe1
-1.62382	5.92642	0.0154184	1439512_PM_at	5830444B04Rik
3.46108	6.60052	0.0154184	1449740_PM_s_at	Dsg2
2.49615	10.8617	0.0154184	1424374_PM_at	Gimap4
2.61462	11.108	0.0154184	1424375_PM_s_at	Gimap4
1.45464	8.32565	0.0154184	1449056_PM_at	E330009J07Rik
-1.97628	10.7738	0.0154416	1455869_PM_at	---
2.13576	6.06702	0.0154416	1435660_PM_at	LOC664787
2.66319	5.92109	0.0154416	1418751_PM_at	Sit1
-1.86723	7.60542	0.0154416	1420508_PM_at	Sema3f
3.22461	5.21946	0.0154416	1451713_PM_a_at	Fcer2a
4.54074	9.96291	0.0154602	1426159_PM_x_at	TCR-beta chain /// Tcrb-J
2.10737	5.09616	0.0155295	1420442_PM_at	Cacna1s
2.82622	5.62302	0.0155295	1425253_PM_a_at	Madcam1
1.47834	4.0054	0.0155295	1449838_PM_at	Crisp3
2.02187	9.08536	0.0155389	1434457_PM_at	Sp100
-2.09828	8.29118	0.0155389	1460550_PM_at	Mtmr11
-1.9428	5.85351	0.0155389	1420816_PM_at	Ywhag
-1.88999	6.18387	0.0155575	1435700_PM_at	Tln2
-2.48333	5.35257	0.015576	1420422_PM_at	Pcdhb21
2.98601	6.32952	0.0156019	1440165_PM_at	Ptprc
2.84891	9.02019	0.0156019	1437886_PM_at	Klhl6
2.4239	5.01017	0.0156019	1435977_PM_at	Hdgfrp3
2.93797	5.70064	0.0156019	1433596_PM_at	Dnajc6
4.11102	9.71942	0.0156289	1419135_PM_at	Ltb
-1.38648	6.75027	0.0156585	1452924_PM_at	Fam83d
-1.91247	8.66344	0.0157215	1421996_PM_at	Tfap2a
1.55716	4.85627	0.0157215	1421595_PM_at	Fam184b
2.75318	4.96678	0.0157215	1433815_PM_at	Jakmip1
-1.55851	9.09161	0.0157215	1416686_PM_at	Plod2
6.58178	8.45083	0.0157958	1417851_PM_at	Cxcl13
1.84198	9.16822	0.0158649	1428070_PM_at	Syvn1
-1.97084	8.2858	0.0158686	1420679_PM_a_at	Aig1
-1.71234	7.82547	0.0159306	1447812_PM_x_at	Flnc
2.71834	7.6233	0.0160021	1455518_PM_at	Zdhhc18
1.53233	8.16078	0.0160687	1427412_PM_s_at	Rapgef6
1.34504	8.64099	0.016111	1423021_PM_s_at	Insl3 /// Jak3
2.87916	7.17111	0.0161787	1440298_PM_at	Treml2
2.20141	5.69521	0.0161787	1427417_PM_at	Scml4
2.39912	5.7568	0.0161787	1427725_PM_a_at	Pou2f2
-1.49211	7.43702	0.0161787	1434177_PM_at	Ece1
1.79914	4.95173	0.0161787	1446745_PM_at	Gm5547
4.19872	9.16252	0.0161787	1440196_PM_at	---
1.44832	6.8509	0.0161787	1427797_PM_s_at	Ctse
-2.47513	7.7437	0.0161787	1450377_PM_at	Thbs1
-1.77717	9.18913	0.0161787	1455826_PM_a_at	Bace1
1.34217	9.43753	0.0161787	1418337_PM_at	Rpia
3.01344	7.78026	0.0162261	1416759_PM_at	Mical1
1.9927	9.86247	0.0162638	1452087_PM_at	Epsti1
-1.69121	8.45991	0.0163031	1425850_PM_a_at	Nek6
-1.48958	4.51905	0.0163888	1450019_PM_at	Cx3cr1
-1.74702	9.21946	0.0164514	1424518_PM_at	Apol9a /// Apol9b
2.08265	5.93503	0.0164514	1450240_PM_a_at	Sytl1
3.97409	8.84453	0.0164514	1424032_PM_at	Hvcn1
1.76884	6.43209	0.0164514	1428206_PM_at	Ccdc69
1.49038	8.24943	0.0164514	1449099_PM_at	Lrba
1.45411	9.0052	0.0164719	1423989_PM_at	Tecpr1
2.09991	8.58211	0.0164719	1419221_PM_a_at	Rgs14
1.33546	7.1647	0.0164719	1434572_PM_at	Hdac9
-1.54391	9.27585	0.0164867	1428822_PM_a_at	Snx24
-1.81924	5.74772	0.0164867	1443196_PM_at	Rnf217
-1.65684	5.72649	0.0164867	1456784_PM_at	Gm14137
1.48335	6.54627	0.0165601	1449516_PM_a_at	Rgs3
-1.3556	10.8337	0.0165652	1438312_PM_s_at	Ltbp3
-1.68567	6.49525	0.0165992	1449376_PM_at	Nicn1
2.87368	7.72176	0.0165992	1423213_PM_at	Plxnc1
1.61086	5.02334	0.016601	1440033_PM_at	---
-1.91562	7.47836	0.0166053	1417401_PM_at	Rai14
1.86167	5.05382	0.0166053	1435462_PM_at	Plcxd2
-2.07651	6.60956	0.0166053	1436764_PM_at	Pard3
2.30679	10.2318	0.0166053	1448890_PM_at	Klf2
2.00033	6.51987	0.0166053	1422231_PM_a_at	Tnfrsf25
1.90947	4.99183	0.0166053	1421156_PM_a_at	Dsc2
2.80102	4.99583	0.0166765	1441418_PM_at	---
-1.54721	8.90739	0.0166765	1425459_PM_at	Mtmr2
-1.34655	8.40883	0.0166765	1448661_PM_at	Plcb3
-2.26686	8.89723	0.0166765	1449530_PM_at	Trps1
-2.25499	6.2967	0.0167121	1438558_PM_x_at	Foxq1
-1.34131	6.2252	0.0167398	1431812_PM_a_at	Slc6a9
3.19499	6.58175	0.0167468	1450476_PM_at	Cnr2
1.89254	10.2348	0.0168245	1450997_PM_at	Stk17b
2.33363	8.74017	0.0168245	1452393_PM_at	Akna
-1.62401	7.44892	0.0168245	1420644_PM_a_at	Sec61a2
1.72939	8.03012	0.0168671	1425583_PM_at	---
-1.99425	8.65603	0.0170697	1416687_PM_at	Plod2
1.38536	8.42158	0.0171553	1436424_PM_at	1600020E01Rik
1.3014	5.57695	0.0171813	1443669_PM_at	Gm15513 /// Gm15513
1.9325	8.15443	0.0171888	1424316_PM_at	Slc25a19
1.96228	6.44159	0.0172187	1434091_PM_at	Faah
3.89138	6.80133	0.0172187	1418998_PM_at	Kmo
-2.15115	10.2875	0.0172187	1455033_PM_at	Fam102b
1.44038	6.51383	0.0172187	1429275_PM_at	---
1.48757	5.48995	0.0172187	1438235_PM_at	Crlf3
1.80138	5.35074	0.0172233	1437136_PM_at	AK088937
3.74409	6.48055	0.0172831	1442514_PM_a_at	Ell3 /// Serinc4
-1.82242	8.63657	0.0173232	1428535_PM_at	9430020K01Rik
1.53934	7.49986	0.0173913	1433763_PM_at	Entpd5
-1.84674	5.71444	0.0174957	1421198_PM_at	Itgav
-1.28007	9.18293	0.0174957	1426719_PM_at	Apbb2
-1.81668	6.76825	0.0174957	1416573_PM_at	Pofut2
-1.53638	6.9159	0.0174957	1448183_PM_a_at	Hif1a
1.46089	7.5313	0.0174957	1455898_PM_x_at	Slc2a3
2.31019	7.63364	0.0174957	1455553_PM_at	Tmem194b
1.51973	5.3375	0.0174957	1430570_PM_at	Kynu
-1.66466	6.76992	0.0174957	1418943_PM_at	Zak
-1.67039	6.94281	0.0174957	1436396_PM_at	Wdr60
4.33528	9.17091	0.0175238	1443686_PM_at	H2-DMb2
-1.66235	7.04195	0.0175238	1427234_PM_at	Vangl1
1.28927	5.34123	0.01755	1457809_PM_at	Kat2b
2.14539	5.30925	0.01755	1440162_PM_x_at	Edaradd
1.62878	7.42276	0.01755	1428415_PM_at	Rnf113a2
-1.54854	6.10922	0.01755	1417129_PM_a_at	Meis2
1.68071	5.47531	0.01755	1456836_PM_at	Itk
2.53057	5.41606	0.01755	1428043_PM_a_at	Cmah
1.59872	6.37524	0.01755	1424556_PM_at	Pycr1
-1.35354	9.50045	0.01755	1448886_PM_at	Gata3
3.69632	6.11808	0.01755	1427757_PM_at	Igk
1.91678	7.38071	0.01755	1429196_PM_at	Rabgap1l
1.49378	10.0528	0.01755	1423518_PM_at	Csk
1.54109	8.6569	0.01755	1424249_PM_a_at	Arhgap9
1.49308	5.8387	0.01755	1435835_PM_at	Mks1
-1.90552	6.85758	0.01755	1448673_PM_at	Pvrl3
1.91877	5.25231	0.01755	1457870_PM_at	---
-1.70767	6.18971	0.01755	1455652_PM_at	Kif3a
2.65536	10.6144	0.01755	1424065_PM_at	Edem1
-1.4869	8.26204	0.01755	1418114_PM_at	Rbpj
-2.19256	7.73431	0.0175699	1418513_PM_at	Stk3
-1.43127	10.734	0.0175796	1448655_PM_at	Lrp1
1.61855	6.84733	0.0176188	1435085_PM_at	Crebl2
1.60661	7.70205	0.0176634	1424879_PM_at	Gm20605 /// Lrch4 /// Sap25
1.84029	5.39683	0.0176749	1421399_PM_at	Insm1
-1.50633	8.58174	0.0177138	1418908_PM_at	Pam
1.46831	5.02969	0.0177138	1444732_PM_at	---
1.36736	5.42977	0.0177138	1456091_PM_at	Sec22c
-1.39923	7.7755	0.017798	1417636_PM_at	Slc6a9
2.12314	7.1078	0.017864	1442262_PM_at	LOC102639488
1.64733	4.97362	0.017864	1430314_PM_at	Noxred1
2.75838	7.66939	0.017864	1456453_PM_at	---
-1.30291	7.039	0.0178828	1419350_PM_at	Hook2
2.49299	9.91061	0.0178828	1417756_PM_a_at	Lsp1
1.48204	5.44938	0.0178828	1422708_PM_at	Pik3cg
-1.53098	9.886	0.0178828	1423049_PM_a_at	Tpm1
1.51695	10.2305	0.0178828	1451218_PM_at	Edem1
-1.28466	6.76623	0.0178828	1427152_PM_at	Qser1
2.65069	5.4657	0.0178828	1459321_PM_at	---
-2.16215	10.1996	0.0178828	1454974_PM_at	Ntn1
2.7487	6.1669	0.0178828	1430257_PM_at	Card11
5.33645	8.35609	0.0178828	1444088_PM_at	---
3.09416	7.11579	0.0178828	1452257_PM_at	Bdh1
1.62502	4.52238	0.0178828	1425893_PM_a_at	Fhit
2.06089	5.50436	0.0178828	1444233_PM_at	Gpr132
-1.89439	7.51008	0.0178828	1420650_PM_at	Zfhx3
2.10459	5.54086	0.0178828	1434909_PM_at	Rragd
4.04716	6.72063	0.0178828	1428735_PM_at	Cd69
-1.31235	8.67677	0.0178828	1420382_PM_at	Apobr
4.83732	9.47712	0.0178828	1425854_PM_x_at	LOC665506
-1.86391	9.05581	0.0178828	1451789_PM_a_at	Ryk
2.93964	5.31678	0.0178828	1439569_PM_at	Gpr83
1.5263	11.5759	0.0178828	1426454_PM_at	Arhgdib
1.32658	6.17825	0.0178828	1417546_PM_at	Il2rb
-1.44123	7.41777	0.0178828	1436324_PM_at	Stard9
-1.44054	8.00582	0.0178828	1428988_PM_at	Abcc3
1.34209	8.68315	0.0178828	1419909_PM_at	Mphosph9
4.44245	6.17218	0.0178857	1456632_PM_at	Bcl11a
1.81566	9.62548	0.0178914	1451672_PM_at	Grk6
4.30034	10.362	0.0178976	1427329_PM_a_at	Ighm
1.85942	7.05022	0.0178976	1434315_PM_at	Nipal3
-1.53927	8.96925	0.0178976	1444644_PM_x_at	Tatdn1
1.36605	9.23492	0.0178976	1422628_PM_at	Fam111a
-1.51094	9.24525	0.0179259	1458679_PM_a_at	Tatdn1
-1.3006	5.44452	0.0179338	1426543_PM_x_at	Endod1
-2.05046	5.22893	0.0179409	1421851_PM_at	Map1b
3.09748	6.64968	0.017947	1456870_PM_at	Rasal3
2.02382	7.28604	0.017947	1445651_PM_at	---
2.5823	5.4306	0.0179532	1425483_PM_at	Tox
-2.09392	9.1897	0.0179667	1418648_PM_at	Egln3
1.47821	6.29085	0.017992	1435584_PM_at	A630033H20Rik
-1.53879	9.45098	0.017992	1418981_PM_at	Casp12
-2.36842	6.36075	0.017992	1451691_PM_at	Ednra
-1.43645	5.14872	0.017992	1457227_PM_at	Gm11266 /// Gm11266
-1.49829	6.80273	0.017992	1437071_PM_at	Eif1ax
1.5257	4.88505	0.017992	1433907_PM_at	Pknox2
2.33904	9.40017	0.017992	1422808_PM_s_at	Dock2
-1.61921	5.86184	0.017992	1434374_PM_at	Fam168a
1.6572	8.69536	0.017992	1448861_PM_at	Traf5
-1.48734	7.98327	0.017992	1431050_PM_at	Rps6ka5
1.38514	5.72526	0.017992	1439044_PM_at	Zfp354c
1.68799	4.59227	0.0180165	1431254_PM_at	Kbtbd11
4.25086	9.51435	0.0180165	1418989_PM_at	Ctse
2.76869	6.94408	0.018107	1447209_PM_at	---
2.57357	8.41878	0.0181092	1448409_PM_at	Lrmp
-1.54928	5.61222	0.0181092	1442115_PM_at	Piezo2
2.29783	4.81375	0.0181092	1457587_PM_at	Kcnq5
4.00685	9.88711	0.0181092	1452405_PM_x_at	Trav9d-3
-2.36881	8.94793	0.0181171	1435460_PM_at	Prkg2
1.23096	10.3947	0.0181171	1434159_PM_at	Stk4
2.14551	5.01863	0.0181329	1417679_PM_at	Gfi1
-1.61216	7.94649	0.0181329	1421824_PM_at	Bace1
1.49317	4.75938	0.0181728	1456938_PM_at	Smarcb1
2.63693	4.45201	0.0181728	1439145_PM_at	Lck
1.30927	11.6991	0.0181728	1448182_PM_a_at	Cd24a
-1.24384	9.12304	0.0181728	1425711_PM_a_at	Akt1
1.26048	8.40584	0.0182096	1450505_PM_a_at	Fam134b
-1.49229	8.77593	0.0182524	1436534_PM_at	Trove2
1.44274	8.73465	0.0182524	1429005_PM_at	Mfhas1
1.42702	8.61499	0.0182524	1456393_PM_at	Bbip1
1.41233	6.55663	0.0182646	1444181_PM_at	Gimap5
2.50142	9.30202	0.0183087	1449127_PM_at	Selplg
2.38821	6.45961	0.0183087	1439352_PM_at	Trim7
-1.32289	5.7115	0.0183305	1428983_PM_at	Scx
1.56794	6.10348	0.0183305	1439804_PM_at	2310015A10Rik
-1.373	7.49797	0.0183305	1416081_PM_at	Smad1
4.75122	7.76623	0.01835	1419744_PM_at	H2-DMb2
-2.60868	5.66023	0.01835	1420545_PM_a_at	Chn1
-1.22838	11.0117	0.01835	1455333_PM_at	Tns3
2.1434	6.88189	0.01835	1416250_PM_at	Btg2
-2.32152	8.29668	0.0183682	1425840_PM_a_at	Sema3f
2.32922	5.20141	0.0183702	1434722_PM_at	Ampd1
-1.22921	7.93007	0.0183702	1450097_PM_s_at	Gna12
-1.78767	5.63074	0.0183918	1456140_PM_at	Zic5
2.1359	5.43977	0.018399	1435158_PM_at	Rbm12b1
1.43276	8.90791	0.018399	1428129_PM_at	Lman1
1.32801	10.1438	0.018399	1428847_PM_a_at	Macf1
1.37822	4.8453	0.018399	1435909_PM_at	C030034I22Rik
2.11731	9.11784	0.0184315	1451523_PM_a_at	Mif4gd
3.52689	9.45849	0.0184342	1434873_PM_a_at	Acap1
2.64505	7.19222	0.0184502	1428737_PM_s_at	Gramd3
2.16289	5.65765	0.018529	1416123_PM_at	Ccnd2
3.33185	7.97231	0.01853	1438052_PM_at	A130071D04Rik
1.43379	11.1465	0.01853	1452163_PM_at	Ets1
1.25303	9.74785	0.01853	1424683_PM_at	Fam134b
3.0854	8.07434	0.01853	1435959_PM_at	Arhgap15
2.10836	10.5116	0.01853	1452754_PM_at	Creld2
4.10491	7.93681	0.01853	1440304_PM_at	---
1.78226	4.80504	0.01853	1420756_PM_at	Fut7
2.17141	7.99721	0.01853	1457709_PM_a_at	A930005H10Rik
1.86386	8.60518	0.01853	1434333_PM_a_at	Prkd2
3.82228	5.93493	0.01853	1439736_PM_at	5830453J16Rik
2.12929	5.12152	0.01853	1420685_PM_at	Grap2
-1.546	7.23769	0.01853	1449090_PM_a_at	Yes1
-1.73122	8.7644	0.01853	1435603_PM_at	Sned1
2.80613	5.36456	0.01853	1437245_PM_at	Tmem154
2.0951	5.02032	0.01853	1420716_PM_at	Cd247
3.28564	8.09525	0.01853	1429881_PM_at	Arhgap15
2.57256	7.56967	0.01853	1460135_PM_at	A930005H10Rik
1.94042	6.42665	0.01853	1438065_PM_at	Rprd1a
2.00032	8.31171	0.01853	1421265_PM_a_at	Rbm38
1.26573	4.27793	0.01853	1423018_PM_at	Kcna3
-1.89502	6.0152	0.01853	1437866_PM_at	Dusp18
-1.28222	5.68756	0.01853	1458053_PM_at	Abi2
-1.27008	8.19679	0.01853	1427084_PM_a_at	Map4k5
2.7039	9.28459	0.01853	1434295_PM_at	Rasgrp1
2.62259	5.96785	0.01853	1442122_PM_at	AI451458
3.52994	6.43846	0.01853	1435172_PM_at	Eomes
-1.42262	8.05646	0.0185782	1435195_PM_at	Vash1
1.23275	4.76109	0.0185928	1422920_PM_at	Cldn13
7.22487	9.17484	0.0185928	1428720_PM_s_at	2010309G21Rik
-1.49419	6.27313	0.0185928	1451680_PM_at	Srxn1
1.91782	10.7365	0.0185928	1435343_PM_at	Dock10
1.70413	7.01365	0.018621	1436032_PM_at	---
-1.466	7.88019	0.0186256	1424471_PM_at	Rapgef3
1.33416	4.59411	0.0186256	1447479_PM_at	LOC102635243
-1.54085	6.04019	0.018658	1450413_PM_at	Pdgfb
-1.49918	6.84816	0.018658	1428801_PM_at	Mgat3
1.82027	7.80264	0.018658	1449296_PM_a_at	Cnp
-2.25706	9.5974	0.0186721	1421991_PM_a_at	Igfbp4
-2.32913	7.14761	0.0186721	1419427_PM_at	Csf3
3.4069	8.05729	0.0186721	1425086_PM_a_at	Slamf6
4.59132	9.2769	0.0186721	1426168_PM_a_at	Trav9d-3
1.63098	9.31382	0.0186721	1429012_PM_at	Arhgef6
-1.23094	9.71885	0.0187083	1433768_PM_at	Palld
2.25261	5.0649	0.0187342	1454231_PM_a_at	Rpgrip1
1.5758	6.71961	0.0187412	1421936_PM_at	Dapp1
-1.50014	7.49204	0.0187412	1428284_PM_at	Nol4l
-1.64839	9.21927	0.0187432	1419668_PM_at	Sgcb
1.62141	6.72651	0.0187519	1438160_PM_x_at	Slco4a1
-1.24746	6.27735	0.0187519	1446138_PM_at	---
-1.47263	6.1929	0.0187519	1426431_PM_at	Jag2
-1.40815	10.2078	0.0187519	1418067_PM_at	Cfl2
-2.13319	6.49308	0.0187519	1449450_PM_at	Ptges
1.28509	10.7769	0.0187519	1452044_PM_at	Arpc5l
-1.50841	6.76069	0.0187519	1418069_PM_at	Apoc2
-2.52782	5.86042	0.0187519	1437155_PM_a_at	Wwtr1
-1.46227	6.52392	0.0188684	1441097_PM_at	Vangl1
4.8814	7.12571	0.0188908	1417597_PM_at	Cd28
2.05017	7.04916	0.0188908	1433453_PM_a_at	Abtb2
1.8365	8.7127	0.0188908	1449619_PM_s_at	Arhgap9
2.47544	8.01314	0.0189291	1437072_PM_at	Arhgap25
2.31442	7.57786	0.0189291	1430025_PM_at	Ppp3cc
-1.52803	7.23552	0.0189291	1450180_PM_a_at	Rara
1.28989	4.1759	0.0189291	1449500_PM_at	Serpinb7
-1.38748	7.98547	0.0189291	1435467_PM_at	Fgd6
2.54092	7.80582	0.0189741	1451289_PM_at	Dclk1
1.27506	5.80881	0.0189889	1438256_PM_at	Eif5a2
2.22134	7.38673	0.0189889	1423914_PM_at	Hid1
1.90317	9.81996	0.0189889	1434245_PM_a_at	Cyb561a3
1.35647	9.10582	0.0189889	1423134_PM_at	Rilpl2
-1.95113	7.39025	0.0189889	1439925_PM_at	Tm4sf1
2.7494	8.80636	0.0189889	1434653_PM_at	Ptk2b
-1.38562	10.6398	0.0190335	1416740_PM_at	Col5a1
2.77842	5.49326	0.0190664	1443192_PM_at	Themis
-1.78079	8.86023	0.0190664	1427049_PM_s_at	Smo
3.73865	6.55153	0.0190664	1439820_PM_at	---
2.81928	7.11438	0.0190664	1432997_PM_at	5830462P14Rik
-1.37079	8.98491	0.0190664	1452908_PM_at	Dip2a
-1.24083	6.22181	0.0190712	1423872_PM_a_at	Dag1
-1.81939	6.85257	0.0190767	1454832_PM_at	Phactr1
-1.33465	6.85441	0.0190917	1429660_PM_s_at	Smc2
1.39612	4.8091	0.0191016	1429209_PM_at	Col23a1
1.99447	7.53422	0.0191016	1423571_PM_at	S1pr1
3.18891	11.0793	0.0191016	1435697_PM_a_at	Cytip
-2.11334	6.77565	0.0191082	1425491_PM_at	Bmpr1a
1.79211	4.41074	0.0191082	1443665_PM_at	Dennd5b
1.56365	8.59271	0.0191082	1448757_PM_at	Pml
-1.61542	5.33388	0.0191082	1431644_PM_a_at	Ica1
1.65534	7.9097	0.0191082	1435975_PM_at	Dennd4a
2.97057	7.79472	0.0191082	1425553_PM_s_at	Hip1r
-1.39571	6.72044	0.0191082	1453769_PM_at	Ckap2l
-1.37351	7.05411	0.0191082	1422748_PM_at	Zeb2
-1.26208	10.4167	0.0191082	1435653_PM_at	Abhd2
2.19771	5.9209	0.0191082	1442042_PM_at	Gm20324
-2.51449	5.98149	0.0191082	1430392_PM_at	9530086O07Rik
2.0525	4.89014	0.0191604	1426167_PM_a_at	Camk4
-2.10972	8.20806	0.0191604	1429236_PM_at	Galnt15
1.24373	7.69123	0.0192178	1449659_PM_s_at	Mphosph9
1.17885	5.31402	0.0192519	1456164_PM_at	AW011738
-2.22718	9.42251	0.0192519	1423311_PM_s_at	Tpbg
1.79526	5.95707	0.019268	1418449_PM_at	Lad1
-3.32794	6.87078	0.0192689	1419157_PM_at	Sox4
1.43646	5.01943	0.0193072	1458991_PM_at	---
-1.28111	4.38606	0.0193072	1448052_PM_at	Cgnl1
1.23929	8.02669	0.0193849	1434175_PM_s_at	Tecpr1
-1.59296	6.55629	0.0193849	1446990_PM_at	Nfia
1.35882	10.5617	0.0194246	1423298_PM_at	Add3
-1.50966	7.13517	0.0194629	1437834_PM_s_at	Pacsin3
-1.39768	6.57095	0.0194629	1427376_PM_a_at	Map4k5
2.29792	5.06422	0.0194629	1444375_PM_at	---
1.38916	6.54944	0.0194629	1441958_PM_s_at	Ager
1.54835	5.72764	0.0194929	1439583_PM_x_at	Rltpr
-1.79429	10.2008	0.0194929	1418061_PM_at	Ltbp2
2.45116	5.75906	0.0194929	1423415_PM_at	Gpr83
-2.23872	6.64441	0.0194929	1418985_PM_at	Cttnbp2nl
1.18164	9.40425	0.0194929	1423695_PM_at	Edem2
2.00395	7.52579	0.0194929	1421210_PM_at	Ciita
1.23541	9.13853	0.0194929	1460349_PM_at	Prr14
1.50873	4.57403	0.0195045	1440157_PM_at	---
-1.62078	5.32682	0.0195507	1453054_PM_at	Scamp1
-2.12686	5.97626	0.0195507	1428250_PM_at	Gper1
3.70699	7.46842	0.0195507	1439476_PM_at	Dsg2
1.41192	4.55488	0.0195507	1455531_PM_at	Mfsd4
-1.19026	7.43173	0.0195808	1425576_PM_at	Ahcyl1
4.88619	9.68763	0.0195808	1426772_PM_x_at	Tcrb-J
3.58381	6.37436	0.0195808	1444197_PM_at	Rinl
-1.43571	8.6198	0.0195808	1448025_PM_at	LOC100038947 /// Sirpb1a /// Sirpb1b
1.74909	9.27001	0.0195808	1425584_PM_x_at	---
-2.29728	4.89624	0.0195808	1456596_PM_at	Tmem255a
1.58522	9.94475	0.0195808	1435144_PM_at	Fyb
3.57069	6.23232	0.0195808	1424822_PM_at	Slain1
2.51371	5.16318	0.0195808	1435939_PM_s_at	Hepacam2
1.88867	8.92069	0.0195808	1454169_PM_a_at	Epsti1
2.19265	9.57255	0.0195808	1418261_PM_at	Syk
1.73735	8.78826	0.0195808	1454895_PM_at	Cyb561a3
-2.04535	9.74805	0.0195878	1434286_PM_at	Trps1
-1.64918	6.49863	0.0195878	1451893_PM_s_at	Magi1
1.82266	4.97821	0.0195878	1421295_PM_at	Chrdl1
-1.34072	6.35127	0.0195878	1436501_PM_at	Mtus1
1.35686	7.99549	0.0195887	1431772_PM_a_at	Itsn2
5.22161	10.9985	0.0195887	1452463_PM_x_at	Igkv8-30
3.23125	7.52247	0.019593	1438577_PM_at	---
-1.93833	5.45959	0.0196059	1437244_PM_at	Gas2l3
1.57519	4.65937	0.0196135	1444420_PM_at	E230032D23Rik
4.86451	8.96838	0.0196229	1422828_PM_at	Cd3d
1.28871	5.16134	0.0196275	1441268_PM_at	---
-1.17194	5.13385	0.0196708	1438266_PM_at	Adamtsl5
1.2072	5.51039	0.0196757	1456662_PM_at	AA386476
-2.0592	9.96937	0.0196757	1428785_PM_at	Amotl1
1.20204	8.44403	0.0196757	1424396_PM_a_at	Asrgl1
1.55568	4.49464	0.0196757	1418531_PM_at	Oosp1
1.2445	4.99223	0.0196757	1419358_PM_at	Sorcs2
2.06165	7.38419	0.0197351	1457728_PM_at	Fam129c
-1.2902	4.35111	0.0197417	1421995_PM_at	Tfap2a
2.18599	6.36193	0.0197417	1449216_PM_at	Itgae
1.37179	4.78288	0.0198196	1444650_PM_at	Arhgef18
1.18629	5.1591	0.0198196	1425298_PM_a_at	Naip1
-2.14174	10.1962	0.0198284	1451345_PM_at	Mtap
-2.54271	7.06517	0.0198284	1450397_PM_at	Map1b
-1.72159	9.47654	0.0198284	1434111_PM_at	Lphn2
1.41428	5.91649	0.0198284	1419405_PM_at	Nmb
3.0565	7.96017	0.0198776	1437121_PM_at	Dennd1c
-2.29669	5.10985	0.0199449	1417488_PM_at	Fosl1
3.17879	9.88164	0.0199449	1416926_PM_at	Trp53inp1
-1.26155	10.1669	0.0199748	1435527_PM_at	Nfic
-1.15071	7.29243	0.0199748	1420804_PM_s_at	Clec4d
1.34859	6.64759	0.0199748	1459922_PM_at	AI646383
3.01408	9.86791	0.0199748	1427007_PM_at	Sash3
1.24474	8.66844	0.0199748	1434388_PM_at	Mob3a
3.2823	6.45964	0.0199748	1431961_PM_at	Dock8
1.24741	7.25249	0.0199748	1455116_PM_at	Relt
-1.46377	6.87227	0.0199748	1447583_PM_x_at	Gper1
-1.21944	7.87316	0.0200367	1430514_PM_a_at	Cd99
1.75062	9.89024	0.0200457	1434017_PM_at	Znrf2
1.71293	6.85546	0.0200669	1457539_PM_at	D10Ertd709e
3.03509	7.88605	0.0200805	1429319_PM_at	Rhoh
-1.24778	5.58509	0.0201645	1420136_PM_a_at	---
-2.13972	10.8172	0.0201645	1427747_PM_a_at	Lcn2
1.82184	11.6808	0.0201923	1423986_PM_a_at	Shisa5
1.60808	9.80604	0.0201923	1448185_PM_at	Herpud1
-1.89639	8.51395	0.0202184	1423274_PM_at	Ints6
2.67993	4.86542	0.0202184	1455451_PM_at	Kctd14
1.20875	8.25622	0.020226	1436608_PM_at	Pced1b
1.25715	8.07781	0.020226	1448824_PM_at	Ube2j1
-1.4145	6.26232	0.020226	1439040_PM_at	Cenpe
-1.47522	9.40996	0.020226	1452783_PM_at	Fndc3b
-3.2019	5.90115	0.0202262	1436613_PM_at	Coro6
1.80506	5.55485	0.0202262	1455098_PM_a_at	Vtn
-1.47095	7.00892	0.0202262	1433924_PM_at	Peg3
2.23961	5.2253	0.0202682	1422201_PM_at	H2-Ob /// LOC102633400
-1.24319	9.92372	0.0202778	1448548_PM_at	Gm2808 /// Tulp4
-2.10412	7.90549	0.0202778	1434181_PM_at	Fermt2
1.97116	5.9187	0.0202778	1425357_PM_a_at	Grem1
1.21705	8.16901	0.0202875	1425750_PM_a_at	Jak3
-2.58219	7.34774	0.0202875	1454048_PM_a_at	Eva1c
1.22828	4.67836	0.020305	1446238_PM_at	4930431P03Rik
-1.66455	7.01768	0.020305	1450387_PM_s_at	Ak4
1.65987	7.85478	0.020305	1422028_PM_a_at	Ets1
-1.85233	5.81371	0.020305	1456333_PM_a_at	Arhgap6
-2.63474	8.28694	0.020305	1422917_PM_at	Epha1
3.1341	5.87971	0.020305	1427713_PM_x_at	Pou2f2
-1.22211	8.16178	0.0203468	1429570_PM_at	Mlkl
1.99353	6.00264	0.0203917	1441574_PM_at	---
1.46911	4.57976	0.0203917	1429197_PM_s_at	Rabgap1l
2.62966	7.70942	0.0204052	1436434_PM_at	E2f2
-1.84011	5.87099	0.0204052	1435207_PM_at	Dixdc1
1.22146	8.02553	0.0204052	1452738_PM_at	Stoml1
2.31401	7.76511	0.0204246	1418262_PM_at	Syk
2.41768	7.6069	0.0204471	1419985_PM_s_at	Ccdc69
-1.70627	5.45167	0.0204659	1440447_PM_at	Abhd2
1.7127	5.12378	0.0204659	1416124_PM_at	Ccnd2
2.89947	8.67112	0.0204659	1426894_PM_s_at	Fam102a
-2.23956	6.74903	0.020486	1416786_PM_at	Acvr1
1.3579	5.92161	0.020486	1438553_PM_x_at	4930453N24Rik
3.46796	6.80615	0.020486	1443263_PM_at	---
-1.42545	4.74498	0.020486	1433147_PM_at	Cald1
1.19992	6.81747	0.020486	1437051_PM_at	Dffb
1.76753	6.62346	0.020486	1438031_PM_at	Rasgrp3
1.28856	7.70066	0.020486	1440275_PM_at	Runx3
-2.54109	5.49611	0.0204936	1417701_PM_at	Ppp1r14c
1.13854	4.72298	0.0205726	1440103_PM_at	---
-1.17579	8.16567	0.0205861	1453406_PM_a_at	Rab28
-1.27776	7.63985	0.0207618	1415988_PM_at	Hdlbp
-1.78384	10.5188	0.0207756	1448734_PM_at	Cp
-2.25724	9.45843	0.0207756	1460302_PM_at	Thbs1
1.54297	9.34839	0.0207875	1421923_PM_at	Sh3bp5
1.42379	4.58246	0.0208284	1435840_PM_x_at	BC147527
-2.01788	9.66558	0.020883	1453571_PM_at	Deptor
-1.95921	6.85913	0.0208997	1421304_PM_at	Klra2
4.25993	7.17796	0.0209038	1451363_PM_a_at	Dennd2d
-1.76416	6.97685	0.0209053	1427327_PM_at	Pilra
-1.26925	6.30062	0.0209053	1437696_PM_at	Zfp948
-2.10946	5.0306	0.0210505	1420998_PM_at	Etv5
1.37752	8.17599	0.0210701	1434743_PM_x_at	Rusc1
4.74711	8.03653	0.0210701	1419206_PM_at	Cd37
-1.98652	8.13766	0.0210701	1423278_PM_at	Ptprk
1.14749	4.94532	0.0211222	1457078_PM_at	Zfp473
1.62542	6.28718	0.0211422	1442622_PM_at	---
2.31884	5.12265	0.0211422	1425347_PM_a_at	Zfp318
1.6834	4.68812	0.0211538	1437718_PM_x_at	Fmod
-1.16808	5.59218	0.0211538	1451843_PM_a_at	Ggta1
4.48017	5.95181	0.0211657	1427857_PM_x_at	abParts /// Igkv4-68 /// Igkv4-73 /// Igkv4-81
-1.86017	6.90425	0.0211657	1439143_PM_at	A930018M24Rik
1.5178	5.0946	0.0211657	1432103_PM_a_at	Sh3gl3
2.78507	5.47916	0.0211657	1423858_PM_a_at	Hmgcs2
-1.21698	6.74899	0.0211657	1423240_PM_at	Src
3.50013	7.56707	0.0211657	1446929_PM_at	D130062J21Rik
2.12308	4.71744	0.0211657	1428837_PM_at	Klhl14
-1.88445	8.03978	0.0211657	1422450_PM_at	Ctnnd1
-1.11563	8.3227	0.0211657	1429428_PM_at	Tcf7l2
1.50278	4.17556	0.0211782	1424502_PM_at	Oit1
-1.80709	5.9627	0.0212183	1439022_PM_at	Phactr1
1.61985	4.89432	0.0212183	1441342_PM_at	Dpp4
-1.67752	9.79243	0.0212183	1417256_PM_at	Mmp13
1.17194	8.43854	0.0212214	1428800_PM_a_at	Pus7l
-1.36215	5.82772	0.0212487	1418279_PM_a_at	Akap1
-2.64856	6.89987	0.0212517	1434130_PM_at	Lhfpl2
1.38576	7.50986	0.0213152	1421937_PM_at	Dapp1
1.2118	5.23444	0.0213152	1460082_PM_at	Ing3
4.81499	8.45083	0.0213152	1418770_PM_at	Cd2
1.60503	10.5881	0.0213152	1437436_PM_s_at	Grk6
-1.28168	7.8389	0.0213152	1441259_PM_s_at	Ift122
-1.13887	5.90928	0.0213568	1424173_PM_at	Ndc1
-1.16239	5.8682	0.0213704	1457184_PM_at	---
1.21756	5.88811	0.0214468	1449969_PM_at	Tmod4
-1.55722	7.08653	0.0214468	1440527_PM_at	---
1.27032	4.48661	0.0214898	1439937_PM_at	Tm9sf1
2.39283	6.47371	0.0214904	1417780_PM_at	Cers4
1.1523	4.63386	0.0215064	1430298_PM_at	Ccdc171
-1.87739	6.76379	0.0215744	1429601_PM_x_at	Mthfd2l
2.08676	6.5318	0.0215744	1419334_PM_at	Ctla4
-2.15236	9.23679	0.0215744	1449187_PM_at	Pdgfa
1.11927	7.42439	0.0215744	1452139_PM_at	Slc35c1
-1.5166	9.52976	0.0215744	1436303_PM_at	Mllt4
-1.71673	7.47797	0.0215744	1448428_PM_at	Nbl1
1.15068	7.5581	0.0215744	1420630_PM_at	8430419L09Rik
2.19039	7.3425	0.0215818	1440938_PM_at	Treml2
2.48049	5.79236	0.0215818	1456156_PM_at	Lepr
1.17486	9.10337	0.0215892	1428637_PM_at	Dyrk2
1.10407	6.83623	0.0215892	1433571_PM_at	Serinc5
2.15962	4.53678	0.0216016	1456901_PM_at	Adamts20
1.81385	8.12473	0.0216252	1457287_PM_at	---
1.44176	5.65821	0.0216252	1429727_PM_at	Slc16a9
-1.94868	9.42499	0.0216252	1456315_PM_a_at	Ptpla
-1.33442	10.4772	0.0216253	1418674_PM_at	Osmr
-1.10818	4.67528	0.0216253	1431795_PM_a_at	Sema3b
-1.47057	7.12643	0.0216574	1440348_PM_at	Zfyve9
1.38649	6.54082	0.0217105	1451432_PM_x_at	Alkbh4
1.61993	9.43401	0.0217105	1417372_PM_a_at	Peli1
1.38712	4.73468	0.0217158	1456546_PM_at	1700097N02Rik
1.27937	10.2966	0.0217264	1426473_PM_at	Dnajc9
-1.15742	10.134	0.0217435	1428579_PM_at	Fmnl2
-2.90155	6.67679	0.0217447	1438773_PM_at	Steap2
1.92295	5.62455	0.0217598	1426816_PM_at	Ccdc64
1.31045	7.32078	0.0218461	1424446_PM_at	Armc7
-1.84914	7.09636	0.0218845	1458440_PM_at	Specc1
1.09885	6.16	0.0218959	1417700_PM_at	Rab38
3.2372	6.51797	0.0218959	1460255_PM_at	Tnfsf13b
-1.33637	7.6217	0.0218983	1415803_PM_at	Cx3cl1
1.52092	6.11096	0.0219245	1460300_PM_a_at	Ltk
-2.12654	8.50342	0.0219245	1426368_PM_at	Rin2
-1.13605	9.76217	0.0219245	1437247_PM_at	Fosl2
1.24544	8.32436	0.0219289	1456857_PM_at	1500011B03Rik
-1.09655	4.14098	0.0219289	1442368_PM_at	Kctd12b
1.33192	7.81874	0.0219289	1448810_PM_at	Gne
1.61489	7.05128	0.0219289	1454777_PM_at	Slco2b1
2.19981	5.01175	0.0219289	1435330_PM_at	Pyhin1
-2.23306	7.49304	0.0219325	1440037_PM_at	Pbx1
1.63124	4.77151	0.0219325	1446657_PM_at	Galnt6
-2.34951	8.96526	0.0219325	1424770_PM_at	Cald1
1.57856	5.41728	0.0219325	1449558_PM_at	F8
1.2461	6.49591	0.0219325	1424336_PM_at	Ppcdc
2.08584	8.19796	0.0219325	1448229_PM_s_at	Ccnd2
-1.59527	7.21387	0.0219464	1421090_PM_at	Epb4.1l1
2.12267	7.46245	0.0219774	1444224_PM_at	---
-1.44555	9.83758	0.0219774	1455812_PM_x_at	Vasn
1.78156	5.48698	0.0219774	1444376_PM_at	Sesn1
3.37985	9.74671	0.0219774	1456328_PM_at	Bank1
1.6622	9.42422	0.0219774	1428854_PM_at	Tmed8
1.30534	7.61008	0.0219774	1457053_PM_at	---
2.04162	4.44508	0.0219774	1420993_PM_at	B3gnt5
-1.18642	5.09168	0.0220037	1452638_PM_s_at	Dnm1l
1.19456	5.43631	0.0220853	1439641_PM_at	LOC553090 /// Papolg
-1.87107	5.86867	0.0220853	1424755_PM_at	Hip1
4.70143	6.87057	0.0220853	1433169_PM_at	5830456J23Rik
2.50178	4.80217	0.0220853	1442282_PM_at	Vmn2r84
1.58149	6.88593	0.0220853	1417066_PM_at	Adck3
-1.93815	7.52572	0.0220853	1417596_PM_at	B9d1
-1.33385	10.5662	0.0220853	1427680_PM_a_at	Nfib
2.10514	5.55348	0.0220853	1430384_PM_at	Tle4
-2.53871	6.73096	0.0220853	1417634_PM_at	Sod3
1.41534	5.21947	0.0220853	1426074_PM_at	---
-1.09801	9.16732	0.0220853	1448406_PM_at	Eid1
2.81784	7.16623	0.0220853	1418987_PM_at	Pla2g2d
-1.51763	10.7392	0.0220853	1441870_PM_s_at	Pkd2
2.52533	5.3844	0.0220853	1449903_PM_at	Crtam
3.54365	9.96417	0.0220853	1456061_PM_at	Gimap8
-1.44721	5.21435	0.0220853	1436346_PM_at	Cd109
1.26656	4.49144	0.0220853	1441084_PM_at	Cacna2d4
-1.22063	9.06649	0.0220853	1421889_PM_a_at	Aplp2
-1.63785	7.97245	0.0220853	1420930_PM_s_at	Ctnnal1
-2.48738	7.00444	0.0220853	1437876_PM_at	Il20rb
2.28117	5.85378	0.0220853	1426601_PM_at	Slc37a1
1.18221	8.76272	0.0220853	1435538_PM_at	0610030E20Rik
-1.09425	6.53769	0.0221211	1416080_PM_at	Adam15
-1.62963	8.72793	0.0221301	1448914_PM_a_at	Csf1
1.14683	6.48762	0.0221301	1437506_PM_at	Adamts6
1.49442	9.41735	0.0221729	1451992_PM_at	Adrbk1
1.47273	5.48466	0.0221729	1429268_PM_at	2610318N02Rik
1.31092	6.35017	0.0221729	1429777_PM_at	Dnajb6
-1.78435	7.12825	0.0221729	1454112_PM_a_at	Haus2
-2.30044	6.85214	0.0221895	1417123_PM_at	Vav3
-1.41112	7.72727	0.022193	1416538_PM_at	Siae
-1.5043	5.26465	0.022193	1441749_PM_at	4930447F24Rik
-1.15515	10.1847	0.022193	1451446_PM_at	Antxr1
1.10424	7.64365	0.022193	1460360_PM_at	Asrgl1
1.4627	6.6932	0.0222351	1433619_PM_at	Zfp956
-1.50573	5.28369	0.0222518	1427665_PM_a_at	Nfic
-1.56277	7.65144	0.0222518	1455091_PM_at	Ppp2r3a
1.98172	4.18851	0.0222816	1458403_PM_at	Tnik
-1.36788	7.84289	0.0222816	1437291_PM_at	2700081O15Rik
-1.38731	5.95322	0.0222816	1452294_PM_at	Pcdh1
-1.65702	8.17244	0.0222816	1416845_PM_at	Tmem132a
-2.44667	6.50369	0.0222816	1452273_PM_at	Fam83h
1.26877	8.54231	0.0222816	1427014_PM_at	Dennd4b
1.10678	8.43532	0.0222816	1426100_PM_a_at	Tk2
-1.85231	8.64723	0.0222816	1428967_PM_at	Igf1r
1.52186	10.0627	0.0222816	1452117_PM_a_at	Fyb
-1.16157	9.09577	0.0222816	1455009_PM_at	Cpd
1.42912	8.66265	0.0222816	1418842_PM_at	Hcls1
1.30514	9.11908	0.0222816	1416206_PM_at	Sipa1
1.33244	6.32116	0.0222816	1437265_PM_at	5330438D12Rik
2.52222	7.11853	0.0222816	1450244_PM_a_at	Map4k2
1.34776	4.44751	0.0222816	1442264_PM_at	Rasgrp2
2.07732	7.68135	0.0222816	1434330_PM_at	Tbcel
1.42371	4.84221	0.0222926	1427393_PM_at	F9
3.05753	6.08455	0.0222926	1419711_PM_at	Cd7
1.86674	8.63756	0.0222926	1455735_PM_at	Ap1s3
-1.65339	8.99122	0.0222926	1440179_PM_x_at	Rnf217
1.35714	4.3961	0.0222926	1444613_PM_at	---
-1.38081	5.95742	0.0222926	1424838_PM_at	Ncmap
-1.17332	7.02856	0.0222926	1416823_PM_a_at	Osbpl1a
-1.42735	10.2868	0.0222926	1452717_PM_at	Slc25a24
3.41216	8.11505	0.0222967	1456446_PM_at	4930523C07Rik
2.91735	6.95076	0.0222967	1421028_PM_a_at	Mef2c
1.17536	4.19671	0.0223037	1433108_PM_at	Trbv1
1.58214	5.12606	0.0223241	1435605_PM_at	Actr3b
1.42118	6.95733	0.0223241	1443592_PM_at	---
-1.4492	5.13494	0.0223457	1445175_PM_at	Gm4117
1.77573	5.25156	0.0223688	1422934_PM_x_at	Defa-rs7
-1.59025	6.14256	0.022377	1451447_PM_at	Cuedc1
-2.35194	5.30169	0.0223891	1417680_PM_at	Kcna5
-1.12862	8.1649	0.0223891	1430447_PM_a_at	Lair1
-1.29299	5.1207	0.0223942	1444543_PM_at	G630016G05Rik
-2.46991	7.40535	0.022403	1452589_PM_at	Ptk7
-2.31415	6.81638	0.022403	1441107_PM_at	Dmrta2
1.09391	5.37174	0.022403	1459867_PM_x_at	Unc45a
1.59881	6.23811	0.022403	1417236_PM_at	Ehd3
-2.40477	7.65629	0.022403	1418545_PM_at	Wasf1
1.83412	9.62562	0.022403	1426112_PM_a_at	Cd72
1.35474	7.90061	0.022403	1434684_PM_at	Rin3
1.4339	8.07164	0.022403	1449014_PM_at	Lactb
1.68397	7.85974	0.022403	1417384_PM_at	Entpd5
1.46199	8.45841	0.022403	1452092_PM_at	Chst15
1.33118	8.20691	0.022403	1419113_PM_at	Ap1g2
2.3921	9.6384	0.0224159	1429028_PM_at	Dock11
1.08706	10.1686	0.0224159	1451388_PM_a_at	Atp11b
1.30231	8.03104	0.0224159	1429387_PM_at	Grap
1.6696	8.3777	0.0224177	1455318_PM_at	Timd4
-1.70353	8.90931	0.0224705	1452982_PM_at	Igf1r
-2.07121	7.88508	0.022513	1436362_PM_x_at	2700079J08Rik
1.20337	10.2881	0.022513	1428848_PM_a_at	Macf1
1.28696	7.95696	0.022513	1437991_PM_x_at	Rusc1
-1.1679	9.46215	0.022513	1460559_PM_at	Kank2
-1.2525	4.7377	0.0225294	1458220_PM_at	Dlc1
4.14935	9.99027	0.02253	1426113_PM_x_at	Trav9d-3
2.98811	9.29371	0.0225451	1423182_PM_at	Tnfrsf13b
-2.66771	6.29932	0.0225451	1438083_PM_at	Hhip
-1.49982	6.596	0.0225451	1455630_PM_at	Dnal1
1.13485	7.3158	0.0225451	1425602_PM_a_at	Rabep2
-1.40192	9.47334	0.0225451	1428369_PM_s_at	Arhgap21
-1.7445	9.62019	0.0225451	1417753_PM_at	Pkd2
-2.12008	8.85536	0.0225451	1417633_PM_at	Sod3
1.26326	5.02204	0.0226283	1457786_PM_at	---
-1.25098	11.0744	0.0226417	1436959_PM_x_at	Nsmf
-1.98213	8.23444	0.0226417	1424612_PM_at	Nipal2
-2.45852	6.2337	0.0226491	1418569_PM_at	Fblim1
-1.55192	4.54984	0.0226499	1456787_PM_at	---
-2.09827	10.0686	0.0226499	1427009_PM_at	Lama5
-1.78474	9.30623	0.0226602	1429089_PM_s_at	2900026A02Rik
1.75973	4.99414	0.0226602	1424968_PM_at	Ces2g
-2.26062	6.65257	0.0226786	1452799_PM_at	Fggy
-1.85453	7.84811	0.0226786	1448231_PM_at	Fkbp5
-2.00826	6.24033	0.0226965	1429762_PM_a_at	Bbs5
-1.7603	4.94901	0.0226965	1440894_PM_at	Tmtc3
1.25898	8.95462	0.022704	1428861_PM_at	Filip1l
-1.36798	5.23548	0.022704	1425249_PM_a_at	Tyro3
-1.18636	7.01945	0.022704	1450029_PM_s_at	Itga9
1.17422	4.36626	0.022704	1450364_PM_a_at	Havcr1
-2.03459	8.48819	0.022704	1426243_PM_at	Cth
3.59612	6.63743	0.022704	1428357_PM_at	Tdrp
1.83703	7.42748	0.022704	1419410_PM_at	Batf
-1.13036	6.672	0.0227718	1428472_PM_at	Spsb1
1.87956	5.00026	0.0228115	1442964_PM_at	---
-1.54922	5.06422	0.0228645	1444763_PM_at	Ptprk
1.35797	6.30327	0.022883	1430154_PM_at	Vps13a
-1.92229	9.06461	0.0229109	1417580_PM_s_at	Selenbp1
3.37071	5.76459	0.0229125	1438884_PM_at	Shisa3
-1.88338	9.46758	0.0229125	1434180_PM_at	Fermt2
3.51251	7.69396	0.0229125	1454893_PM_at	Fam189b
2.00826	8.04465	0.0229125	1455576_PM_at	Rinl
1.27772	9.88664	0.0229125	1433803_PM_at	Jak1
-1.9501	5.75165	0.0229125	1422264_PM_s_at	Klf9
1.06274	5.08908	0.0229125	1443030_PM_at	L3mbtl3
-2.26792	8.53514	0.0229125	1421315_PM_s_at	Cttn
1.90332	5.66041	0.0229125	1439948_PM_at	---
-1.22774	8.05306	0.0229125	1436519_PM_a_at	1110057K04Rik
1.91263	5.34062	0.0229125	1456504_PM_at	Zfp182
-1.2325	5.23836	0.0229125	1439129_PM_at	Dock5
-1.98304	8.72907	0.0229125	1426004_PM_a_at	Tgm2
2.07307	7.05602	0.0229231	1457339_PM_at	---
1.50981	8.4952	0.0229277	1434350_PM_at	Csrnp1
-2.17478	10.2506	0.0229277	1418649_PM_at	Egln3
-1.77291	8.59442	0.0229277	1437409_PM_s_at	Gpr126
-1.2789	6.9484	0.0229277	1430332_PM_a_at	Gusb
-1.1989	6.7076	0.0229277	1419938_PM_s_at	Arhgef17
-1.06007	4.23314	0.0229277	1453958_PM_at	2610203C22Rik
2.35698	5.30312	0.0229277	1429870_PM_at	Tnik
1.74165	5.5718	0.0229277	1425551_PM_at	Hip1r
-2.30885	8.34767	0.0230008	1437103_PM_at	Igf2bp2
2.13148	7.11001	0.0230008	1424317_PM_at	Slc25a19
1.5174	4.55551	0.0230008	1453168_PM_at	1700029J07Rik
-1.15769	5.43057	0.0230008	1451890_PM_at	Kif13a
-1.13216	4.20309	0.0230204	1420595_PM_at	Dlx4
1.3465	4.25524	0.0230204	1435987_PM_x_at	1110059G02Rik /// Sntb1
1.45	9.26077	0.0230204	1448862_PM_at	Icam2
1.11993	3.86773	0.0230452	1427221_PM_at	Slc6a20a
1.19265	5.29599	0.0230546	1442409_PM_at	D9Wsu90e
-2.51415	6.52929	0.0230546	1436459_PM_at	Gpr161
1.69978	6.36139	0.0230713	1420765_PM_a_at	Foxp3
-1.82159	6.25606	0.0230713	1427433_PM_s_at	Hoxa3
-1.30658	5.94757	0.0230809	1415804_PM_at	Cx3cl1
-1.43273	7.96361	0.0230809	1455604_PM_at	Fzd5
-1.23429	7.45715	0.0231104	1422184_PM_a_at	Ak1
-1.11715	8.22454	0.0231517	1440343_PM_at	---
-2.36696	7.79966	0.0231517	1419249_PM_at	Cdk14
-2.30948	5.84615	0.0231745	1423550_PM_at	Slc1a4
-1.53607	9.37779	0.0231745	1433670_PM_at	Emp2
1.92911	7.9839	0.0233063	1417707_PM_at	N4bp2l1
2.35464	5.23114	0.0233063	1419083_PM_at	Tnfsf11
-1.66821	5.82144	0.0233366	1442340_PM_x_at	Cyr61
1.22429	9.21819	0.0233366	1425981_PM_a_at	Rbl2
1.12482	7.16765	0.0233366	1425119_PM_at	Oas1b
2.74888	5.37769	0.0233366	1449315_PM_at	Tenm3
1.18793	7.09981	0.0233366	1434271_PM_at	Gba2
1.85034	7.53795	0.0233366	1435672_PM_at	3830612M24
2.54873	6.48078	0.0233677	1457707_PM_at	Mctp2
-1.32332	6.46429	0.0233677	1455905_PM_at	2610507B11Rik
-1.88096	9.57829	0.0233677	1452740_PM_at	Myh10
1.98593	5.08796	0.0233677	1440208_PM_at	Rac2
-1.1556	8.9106	0.0233695	1417512_PM_at	Evi5
-1.49741	9.21169	0.0233695	1433712_PM_at	Cep170b
1.68092	7.27695	0.0233959	1420743_PM_a_at	Ppp3cc
1.76723	8.68176	0.0233959	1419120_PM_at	Lyl1
1.48616	5.12118	0.0233959	1447075_PM_at	Ciita
1.17529	10.9754	0.0234174	1451259_PM_at	Rexo2
1.05498	6.86983	0.0234198	1429850_PM_x_at	Alkbh4
1.19393	5.90136	0.0234369	1436241_PM_s_at	Hira
-1.10423	6.96409	0.0234423	1417350_PM_at	Bloc1s6
-1.95536	7.54789	0.023468	1460732_PM_a_at	Ppl
1.13792	7.05349	0.023468	1455124_PM_at	Trim68
-1.22088	9.23011	0.023468	1416289_PM_at	Plod1
2.31046	9.43553	0.023468	1424965_PM_at	Lpxn
-1.82531	9.37024	0.023468	1455549_PM_at	Sestd1
-1.63632	7.20058	0.023468	1416623_PM_at	Thbs3
-1.45922	6.20651	0.023468	1437012_PM_x_at	Rapgef3
4.21326	8.15787	0.023468	1423590_PM_at	Napsa
-1.16269	8.78404	0.023468	1452059_PM_at	Slc35f5
-1.29747	6.99433	0.023468	1454800_PM_at	Morn2
-1.95288	6.96494	0.023468	1426165_PM_a_at	Casp3
1.19126	6.84719	0.023468	1459026_PM_at	Snw1
1.7915	5.63037	0.023468	1425182_PM_x_at	Klk1b22 /// Klk1b9
-1.31692	10.5699	0.023468	1435394_PM_s_at	Rhoc
-1.16124	7.98589	0.023468	1424894_PM_at	Rab13
-1.80626	6.65324	0.0234958	1440559_PM_at	Hmga2-ps1
-1.81374	6.25186	0.0235652	1420929_PM_at	Ctnnal1
-1.19682	6.21976	0.0235652	1431142_PM_s_at	Aifm2
-1.35371	8.50112	0.0235652	1453071_PM_s_at	Kdelc2
1.6557	7.19316	0.0235852	1454945_PM_at	Cep97
-1.09648	8.71613	0.0236324	1419132_PM_at	Tlr2
3.3664	6.41431	0.0237091	1420544_PM_at	Gcsam
1.2922	8.87697	0.0237507	1428065_PM_at	Slc44a2
-1.31062	10.068	0.0237547	1436729_PM_at	Afap1
-1.86049	7.1838	0.0237718	1423516_PM_a_at	Nid2
-3.09184	6.38094	0.0238982	1444290_PM_at	Steap2
-1.40557	5.9207	0.0239486	1421009_PM_at	Rsad2
1.53271	6.41271	0.0239486	1436524_PM_at	4833438C02Rik
1.84611	5.85892	0.0239537	1437937_PM_at	Ackr2
-2.3014	9.09605	0.0239619	1451348_PM_at	Deptor
-1.30354	6.65726	0.0239851	1459678_PM_at	LOC497255
-2.06147	6.85851	0.0239964	1423433_PM_at	Trove2
-1.71756	10.886	0.0239964	1423586_PM_at	Axl
-1.39672	8.15705	0.0240269	1436984_PM_at	Abi2
2.3932	5.91324	0.0240269	1418743_PM_a_at	Tesc
-1.82933	8.49993	0.02408	1418664_PM_at	Mpdz
-1.1947	5.74028	0.0240942	1422771_PM_at	Smad6
-1.9805	8.43787	0.0241539	1417013_PM_at	Hspb8
1.85853	7.06961	0.0241645	1419396_PM_at	Arid3a
2.31735	5.18456	0.0241784	1445420_PM_at	---
-1.46459	9.27031	0.0241784	1452324_PM_at	Pvt1
1.10178	8.07208	0.0241784	1429617_PM_at	Cyld
-1.23045	6.2212	0.0241784	1435128_PM_at	Baiap2
-1.29475	11.3773	0.0241784	1434828_PM_at	Fam102b
1.84298	8.12489	0.0241784	1419810_PM_x_at	Arhgap9
1.13058	9.50207	0.0241849	1437502_PM_x_at	Cd24a
2.2403	8.5226	0.024186	1436196_PM_at	C030046G05
3.54446	7.70573	0.0241888	1450698_PM_at	Dusp2
-1.67867	8.77641	0.024191	1423349_PM_at	Socs5
-1.11972	4.86226	0.024191	1451529_PM_at	Sgtb
1.41254	5.26877	0.0242672	1442039_PM_at	Tox
1.24774	7.93165	0.0242793	1435391_PM_at	Rbm33
-2.30816	7.12793	0.0242941	1422169_PM_a_at	Bdnf
-1.5785	6.42215	0.0242941	1441228_PM_at	Apold1
-2.43008	4.52705	0.0242941	1425499_PM_at	---
-1.35939	10.6279	0.0242941	1421116_PM_a_at	Rtn4
1.06035	7.61592	0.0242941	1435556_PM_at	Zfp597
1.33206	8.47747	0.0242941	1418201_PM_at	Plekhg2
-1.04	6.35802	0.0242941	1432360_PM_a_at	Tmtc4
1.40472	6.30731	0.0242941	1418686_PM_at	Oas1c
-1.53688	6.62681	0.0242941	1429427_PM_s_at	Tcf7l2
1.21315	10.015	0.0243262	1440795_PM_x_at	Rabep2
-1.30595	6.29944	0.0243424	1421064_PM_at	Mpp5
2.23286	5.3641	0.0243894	1435261_PM_at	Tmtc1
3.27141	5.13216	0.024397	1427577_PM_x_at	Igk-V28 /// Igkv6-14 /// Igkv6-23 /// Igkv8-19
1.238	8.1167	0.024403	1423297_PM_at	Add3
-1.39007	10.3552	0.0244235	1451232_PM_at	Cd151
4.1957	8.86175	0.0244235	1419178_PM_at	Cd3g
-1.27589	8.05554	0.0244235	1429359_PM_s_at	Rbpms
-1.26337	6.01941	0.0244235	1435793_PM_at	Aph1b
-1.17001	5.43817	0.0244235	1452976_PM_a_at	Slc9a3r2
-1.70449	6.72116	0.0244235	1433992_PM_at	Shroom2
1.36236	10.4357	0.0244235	1426207_PM_at	Ikbkb
-1.10314	4.12732	0.0244235	1435179_PM_at	C130071C03Rik
-1.03191	7.23314	0.0244235	1433638_PM_s_at	Hoxd8
1.93427	9.87767	0.024475	1460603_PM_at	Samd9l
-1.65659	9.23734	0.024475	1434705_PM_at	Ctbp2
-1.40589	7.23689	0.024475	1436678_PM_at	Sgcb
1.42578	6.10926	0.0245034	1452706_PM_a_at	Dennd6b
-1.35754	4.71998	0.0245204	1427688_PM_a_at	Ptprs
-1.20866	7.99553	0.0245552	1436101_PM_at	Rnf24
-1.13906	7.34159	0.0245552	1415976_PM_a_at	Carhsp1
-3.682	7.03476	0.0245552	1421441_PM_at	Angpt1
-1.62267	6.15744	0.0246174	1431206_PM_at	Zfp266
3.46859	7.0569	0.0246174	1417235_PM_at	Ehd3
-1.35122	6.36085	0.0246174	1438740_PM_at	Nmt2
-1.80278	6.79189	0.024629	1416693_PM_at	Foxc2
-1.74806	7.4343	0.024629	1415824_PM_at	Scd2
1.77715	4.73372	0.0246737	1454401_PM_at	Pax5
1.18742	3.93637	0.0246737	1435578_PM_s_at	Dab1
1.45458	4.53953	0.0246936	1424722_PM_at	1300017J02Rik
-1.19982	7.40997	0.0247138	1419745_PM_at	Arhgap23
-1.27752	8.83577	0.0247195	1452342_PM_at	Apbb2
2.16516	6.0573	0.0247195	1428393_PM_at	Nrn1
1.29131	4.5654	0.0247195	1440939_PM_at	2006-09-01
1.22706	4.66747	0.0247195	1459807_PM_x_at	P4htm
-1.58735	8.73962	0.0247222	1455627_PM_at	Col8a1
-1.57383	7.47458	0.0247222	1424669_PM_at	Zfyve21
1.63886	6.03436	0.0247222	1438497_PM_at	Mfsd8
1.53448	5.16816	0.0247222	1429022_PM_at	Adcyap1r1
-1.78636	7.11916	0.0247222	1438417_PM_at	Pwwp2b
4.11758	7.47959	0.0247222	1455161_PM_at	AI504432
1.78259	8.06193	0.0247222	1422707_PM_at	Pik3cg
-1.36227	8.83668	0.0247222	1415919_PM_at	Npdc1
-2.06607	8.67738	0.0247222	1426298_PM_at	Irx2
-1.09886	4.26268	0.0247222	1441397_PM_at	---
-2.14906	7.36783	0.0247222	1419717_PM_at	Sema3e
1.62192	12.1032	0.0247222	1422124_PM_a_at	Ptprc
1.02629	4.74985	0.0247222	1447766_PM_x_at	Limd2
-1.32257	10.0822	0.0247222	1417400_PM_at	Rai14
-1.62768	8.05486	0.0247222	1455978_PM_a_at	Matn2
-1.8901	8.14968	0.0247222	1452985_PM_at	Uaca
1.42974	8.59255	0.0247222	1456694_PM_x_at	Ptpn6
2.43515	6.66704	0.0247377	1426731_PM_at	Des
1.12765	7.96579	0.0247414	1418203_PM_at	Pmaip1
-1.18132	7.28454	0.0247414	1420917_PM_at	Prpf40a
1.01396	7.82828	0.0247592	1436120_PM_at	Setdb2
-1.01815	9.16434	0.0247621	1456778_PM_at	Nrp2
-1.21992	8.46592	0.0248319	1452387_PM_a_at	Amotl2
1.07369	5.64144	0.0248686	1452744_PM_at	2210016F16Rik
-1.82519	7.03681	0.0248686	1442849_PM_at	Lrp1
2.8761	6.48649	0.024871	1420700_PM_s_at	Folr4
-1.76177	6.3708	0.0249186	1449357_PM_at	2310030G06Rik
1.33998	5.03719	0.0249186	1437685_PM_x_at	Fmod
1.32166	4.39783	0.0249323	1443044_PM_at	A830091E24
1.22742	4.82862	0.0249458	1416263_PM_at	Abcb9
-1.0524	9.53308	0.0249458	1417865_PM_at	Tnfaip1
-2.35283	9.0475	0.0249521	1418572_PM_x_at	Tnfrsf12a
-1.56613	9.99104	0.0249521	1433776_PM_at	Lhfp
1.09474	8.55835	0.0249521	1451421_PM_a_at	Rogdi
-1.17327	6.91398	0.0249521	1439067_PM_at	Lair1
-1.28738	9.72	0.0250296	1430533_PM_a_at	Ctnnb1
1.23143	4.92514	0.0250307	1434639_PM_at	Klhl29
1.07199	4.95949	0.0250415	1440967_PM_at	Gm15708
-2.41815	7.05843	0.0251081	1431475_PM_a_at	Hoxa10
-1.22353	5.56096	0.0251081	1421830_PM_at	Ak4
2.58579	5.24538	0.0251081	1418554_PM_at	Gpr182
-1.27228	10.9811	0.0251081	1423345_PM_at	Degs1
2.38357	9.51575	0.0251081	1416122_PM_at	Ccnd2
-1.7939	9.80758	0.0251081	1423824_PM_at	Wls
1.1198	9.63738	0.0251081	1418854_PM_at	Birc2
-1.30949	7.59956	0.0251081	1435658_PM_at	Slc27a1
-2.11403	7.95714	0.0251125	1437885_PM_at	D030029J20Rik
-1.74093	10.5013	0.0251465	1428431_PM_at	Zcchc24
2.42841	4.9966	0.0251465	1441706_PM_at	Dscaml1
-1.69546	8.20959	0.0251465	1417300_PM_at	Smpdl3b
1.82776	7.62859	0.0251465	1426299_PM_at	Snx20
1.90293	6.79879	0.0251465	1422836_PM_at	Mbnl3
1.82023	5.33426	0.0251668	1456752_PM_at	---
1.02966	6.04053	0.0251975	1456688_PM_at	---
-1.29197	9.1289	0.0252	1419866_PM_s_at	Atxn2
2.44227	5.91739	0.0252395	1420851_PM_at	Pard6g
1.4992	5.32417	0.0252485	1421931_PM_at	Icos
-1.68061	7.10914	0.0252485	1437408_PM_at	Gpr126
3.11182	5.15818	0.025255	1426552_PM_a_at	Bcl11a
1.79434	9.27495	0.0252901	1419193_PM_a_at	Gm9835 /// Gmfg
2.01052	5.87534	0.0252946	1451416_PM_a_at	Tgm1
0.994409	9.65379	0.0252946	1418850_PM_at	Epc1
1.81088	7.46613	0.0252946	1440214_PM_at	A630001G21Rik
-1.30892	7.73303	0.0253034	1437289_PM_at	Impad1
-1.78604	8.44695	0.0253034	1448033_PM_at	Tatdn1
1.61784	7.1099	0.0253034	1459546_PM_s_at	Enpp1
-1.04846	11.1004	0.0253034	1415870_PM_at	Calu
2.14221	5.0164	0.0253034	1456426_PM_at	Clec2i
1.04497	6.59101	0.0253916	1426590_PM_at	Gfm2
-1.17969	5.4186	0.0254157	1448207_PM_at	Lasp1
1.09839	5.55906	0.0254322	1423443_PM_at	Slc4a8
-1.11628	5.79459	0.0254467	1424940_PM_s_at	BC022687
-1.56657	10.3983	0.0254467	1456046_PM_at	Cd93
1.21977	5.81511	0.0254467	1444311_PM_at	Arhgap25
0.993423	4.51294	0.0254467	1442196_PM_at	A930006K02Rik
-1.18031	12.8321	0.0254467	1416666_PM_at	Serpine2
1.02459	8.51458	0.0254467	1451234_PM_at	Fam193b
-1.82576	8.64235	0.0254467	1436826_PM_at	Tmtc3
1.81913	5.42272	0.0254467	1445665_PM_at	---
-1.12177	8.2618	0.0254467	1452359_PM_at	Rell1
3.73763	11.3864	0.0254467	1452417_PM_x_at	Igk-V28 /// Igkc /// Igkj1 /// Igkv4-53 /// Igkv6-23 /// Igkv8-30
-1.68669	6.29529	0.0254467	1427239_PM_at	Ift122
2.0683	7.4034	0.0254467	1449354_PM_at	Zrsr1
-1.05953	7.84183	0.0254467	1426051_PM_a_at	Cenpb
-1.48421	8.36462	0.0254467	1427986_PM_a_at	Col16a1
-1.51577	10.1986	0.0254467	1421811_PM_at	Pald1 /// Thbs1
1.28706	11.4121	0.0254467	1417373_PM_a_at	Tuba4a
-1.866	9.34366	0.0254467	1423835_PM_at	Zfp503
-1.44405	6.74263	0.0254467	1420339_PM_at	Memo1
0.996406	7.35089	0.0254467	1422805_PM_a_at	Ing3
-1.09301	4.69473	0.0254467	1427414_PM_at	Prkar2a
2.61746	5.43408	0.0254467	1444741_PM_at	Dock2
2.11827	8.87833	0.025463	1453281_PM_at	Pik3cd
-2.04598	11.3459	0.025463	1450627_PM_at	Ank
-1.47427	7.43286	0.0254635	1449022_PM_at	Nes
1.99576	9.60102	0.0254635	1420671_PM_x_at	Ms4a4c
1.94853	8.96387	0.0254635	1425264_PM_s_at	Mbp
-1.20373	6.23901	0.0254635	1439107_PM_a_at	Kmt2e
-1.00284	4.15719	0.0254635	1432260_PM_at	Gpr39
-1.26395	4.73795	0.0254635	1430701_PM_a_at	Msantd3
-1.22576	4.63251	0.0254635	1427597_PM_at	Plekhh2
-1.22088	11.5125	0.0254635	1450431_PM_a_at	Nedd4
-1.3019	7.88504	0.0254687	1424918_PM_at	Tbc1d19
1.14002	9.25572	0.0254687	1434649_PM_at	Ccm2
1.40018	4.51837	0.0254802	1420719_PM_at	Tex15
1.48264	9.69958	0.0254955	1435626_PM_a_at	Herpud1
3.82371	7.53662	0.0254955	1425084_PM_at	Gimap7
1.05708	4.18155	0.0255024	1446537_PM_at	---
1.38347	5.69282	0.0255024	1429123_PM_at	Rab27a
-2.51002	8.29231	0.0255024	1426934_PM_at	Nhsl1
1.59764	5.1084	0.0255024	1416876_PM_at	Parvg
1.00698	5.85443	0.0255587	1417473_PM_a_at	Gm8465 /// Ppcs
-3.28625	7.12548	0.0255587	1427457_PM_a_at	Bmp1
1.34215	7.09536	0.0256221	1430131_PM_at	Cr1l
4.62569	11.6926	0.0256221	1427455_PM_x_at	Igk-V28 /// Igkc /// Igkj1 /// Igkv4-53 /// Igkv6-23 /// Igkv8-30
-1.73052	6.63934	0.0256271	1435981_PM_at	Nav2
1.13936	6.81141	0.0256839	1438017_PM_at	Rusc1
-2.31204	6.0603	0.0256839	1441031_PM_at	Gm13032
-1.15639	9.12584	0.0256839	1418092_PM_s_at	Trip10
1.05672	7.23028	0.0256839	1429782_PM_at	Grcc10
-1.51479	7.63886	0.0256839	1451756_PM_at	Flt1
3.45841	7.69306	0.0256839	1439589_PM_at	---
2.25183	4.74054	0.0256839	1420553_PM_x_at	Serpina1a /// Serpina1d
1.33623	7.38953	0.0256839	1430148_PM_at	Rab19
-1.04009	7.14849	0.0256839	1449054_PM_a_at	Pcbp4
-1.60884	5.98696	0.0256839	1432511_PM_s_at	Haus2
1.12688	6.13726	0.0256839	1440119_PM_at	Sipa1l1
1.05755	4.70176	0.0256959	1425147_PM_at	Ccdc166
-1.73571	5.89549	0.0257185	1434436_PM_at	Morc4
1.31073	4.4482	0.0257185	1452478_PM_at	Alpk2
-1.89802	8.75364	0.0257227	1435078_PM_at	Tanc2
2.49407	8.16451	0.0257227	1431592_PM_a_at	Sh3kbp1
-1.24139	8.47168	0.0257227	1448348_PM_at	Caprin1
-1.88072	6.88982	0.0257227	1425601_PM_a_at	Rtkn
5.63053	8.529	0.0257227	1416007_PM_at	Satb1
-1.35919	5.17998	0.0257227	1438050_PM_x_at	Gm9222
1.73718	7.08088	0.0257227	1460738_PM_at	Limd2
0.998929	8.23095	0.0257457	1433936_PM_at	Sdhaf1
-1.17169	10.3839	0.025777	1423947_PM_at	1110008P14Rik
-2.03345	6.44937	0.0258148	1417014_PM_at	Hspb8
-1.71828	4.68399	0.0258148	1434932_PM_at	Adarb1
-1.02521	7.88841	0.0258148	1422953_PM_at	Fpr2
1.52191	5.10828	0.0258148	1440392_PM_at	Akap13
-1.43963	6.35295	0.0258148	1459593_PM_x_at	Ppp1r13l
1.05707	8.15162	0.0258148	1423371_PM_at	Pole4
1.49824	5.83582	0.0258224	1436080_PM_at	AW011738
-1.60098	8.21399	0.0258302	1428671_PM_at	2200002D01Rik
-2.32337	8.32887	0.0258302	1421732_PM_at	Glrp1
-1.42673	5.91916	0.0258302	1418361_PM_at	Gas8
2.23791	6.97139	0.0258302	1443641_PM_at	Fermt3
1.38311	10.1167	0.0258739	1435560_PM_at	Itgal
1.6492	4.88602	0.0258739	1446606_PM_at	1700028E10Rik
1.19885	8.28552	0.0258739	1448722_PM_s_at	Ppcs
-2.03311	7.67393	0.0259268	1429235_PM_at	Galnt15
-1.33949	8.24199	0.0259282	1416380_PM_at	Mov10
-2.22548	8.32638	0.0259408	1452280_PM_at	Farp1
1.03694	6.56252	0.0260047	1455583_PM_at	Gne
-1.69249	7.60278	0.0260047	1419550_PM_a_at	Stk39
-1.28724	6.40101	0.0260269	1426777_PM_a_at	Wasl
-1.54708	9.38126	0.0260579	1428368_PM_at	Arhgap21
-1.79277	7.10844	0.0260579	1456067_PM_at	Gli3
-1.08306	8.61537	0.0260915	1460586_PM_at	Megf8
-1.86956	6.02334	0.0261248	1422735_PM_at	Foxq1
-1.14493	8.42222	0.0261264	1452346_PM_at	B3gnt1
1.17415	6.48445	0.0261296	1436220_PM_at	Zfp287
-1.26916	7.41811	0.0261296	1421832_PM_at	Twsg1
-1.23641	8.1727	0.0261296	1454997_PM_at	Msrb3
-1.04836	6.47221	0.0261296	1426779_PM_x_at	Dag1
-1.11609	9.6988	0.0261296	1426348_PM_at	Col4a1
1.55837	10.3024	0.0261296	1460188_PM_at	Ptpn6
-1.68129	8.73992	0.0261296	1426388_PM_s_at	Ryk
-1.79449	6.56756	0.0261324	1449429_PM_at	Fkbp1b
-2.16534	9.27992	0.0262228	1418711_PM_at	Pdgfa
-1.41823	5.81283	0.0262228	1418606_PM_at	Hoxd10
1.01964	6.25906	0.0262228	1453301_PM_a_at	Alkbh4
1.26025	5.22722	0.0262228	1457995_PM_at	---
2.06999	7.1121	0.026248	1458460_PM_at	---
-0.984061	8.87023	0.0262534	1459846_PM_x_at	Cnpy2
1.15088	8.48596	0.0262534	1449415_PM_at	Chd1l
-2.19497	9.63791	0.0262961	1449519_PM_at	Gadd45a
-1.27418	6.42143	0.0262978	1447096_PM_at	---
2.63514	5.78223	0.0263152	1440522_PM_at	Chic1
2.10348	7.16657	0.0263152	1442201_PM_at	---
-1.86614	6.93914	0.0263152	1449073_PM_at	Flnc
-1.1564	7.38159	0.0263152	1434115_PM_at	Cdh13
1.33551	8.73921	0.0263207	1449278_PM_at	Eif2ak3
1.05584	8.15341	0.0263207	1434023_PM_at	Cep120
-1.61835	5.35713	0.0263207	1428066_PM_at	Ccdc120
1.51081	5.04766	0.026326	1425888_PM_at	Klra17
-1.1479	5.88696	0.0263337	1444062_PM_at	2900056L01Rik
-1.00621	10.0077	0.0263337	1453257_PM_at	Agpat5
-1.15805	8.87999	0.0263653	1426528_PM_at	Nrp2
1.70199	6.59872	0.0263749	1436819_PM_at	2006-09-01
-1.36537	10.7285	0.0263749	1450843_PM_a_at	Serpinh1
1.50034	5.21554	0.0263913	1449501_PM_a_at	Gzmm
2.36199	5.07966	0.0263913	1455790_PM_at	E2f2
1.48657	8.5572	0.0264121	1419569_PM_a_at	Isg20
-2.49775	6.03881	0.0264176	1421916_PM_at	Pdgfra
1.18683	10.0367	0.0264455	1435220_PM_s_at	Cdc42se2
1.12394	7.103	0.0264455	1425367_PM_at	Itgal
2.23663	4.80303	0.0264455	1447998_PM_at	Ighg3
-1.06841	6.44543	0.0264455	1440153_PM_at	---
1.1155	8.80308	0.0264477	1436899_PM_at	Zufsp
-1.30595	10.3478	0.0265035	1454834_PM_at	Nfib
1.01649	7.42909	0.0265035	1450718_PM_at	Sh2b2
1.75704	9.08392	0.0265148	1421457_PM_a_at	Samsn1
1.02729	5.81278	0.0265148	1434414_PM_at	Foxred2
-2.12534	10.7184	0.0265166	1427844_PM_a_at	Cebpb
-1.38368	8.4022	0.0265222	1435595_PM_at	1810011O10Rik
-1.16118	7.80671	0.0265222	1431099_PM_at	Hoxd8
1.70148	9.2289	0.0265222	1436097_PM_x_at	Arhgap9
2.08593	9.07349	0.0265222	1422755_PM_at	Btk
-1.5073	9.16314	0.0265222	1449297_PM_at	Casp12
-1.7527	9.00592	0.0265222	1453022_PM_at	Gpihbp1
-1.95666	5.54344	0.0265222	1419140_PM_at	Acvr2b
1.42256	9.48233	0.0265222	1426249_PM_at	Adrbk1
-1.46644	7.07778	0.0265358	1448933_PM_at	Pcdhb17
-1.29303	6.35243	0.0265832	1450384_PM_at	Bace1
-1.07965	4.88862	0.0265832	1439151_PM_at	Msrb3
-1.51229	5.60141	0.0265899	1434938_PM_at	Rbfox2
-1.90116	9.25895	0.0265899	1426910_PM_at	Pawr
-1.34537	8.09236	0.0265899	1449474_PM_a_at	Nsmf
1.64272	5.46371	0.0265899	1426010_PM_a_at	Epb4.1l3
-2.07304	7.46378	0.0265899	1435750_PM_at	Gchfr
-1.09717	8.42915	0.0265899	1426756_PM_at	Galnt2
1.24109	4.57391	0.0265899	1447019_PM_at	Cmah
-1.82837	8.25576	0.0265899	1436513_PM_at	Tanc2
1.31399	7.43723	0.026599	1428261_PM_at	Ccdc134
-1.02867	4.65608	0.026599	1443455_PM_at	---
1.45789	5.53977	0.026599	1420859_PM_at	Pkia
-1.70593	9.64466	0.026599	1424157_PM_at	Ehd2
1.02399	9.79518	0.026599	1428544_PM_at	Tmem248
-1.6117	7.36738	0.0266416	1423525_PM_at	Mastl
1.72698	5.45505	0.0266416	1426096_PM_at	Prmt7
-0.961045	8.33082	0.0266533	1451069_PM_at	Pim3
-1.58196	8.59875	0.0266589	1419015_PM_at	Wisp2
-1.1826	5.95747	0.0266589	1425605_PM_a_at	Lmbr1
-1.21296	6.18903	0.0266654	1436132_PM_at	Soga1
1.95857	6.22742	0.0266654	1439176_PM_at	Zfp953
-2.81185	9.63843	0.0266656	1419486_PM_at	Foxc1
1.04644	11.0257	0.02673	1436015_PM_s_at	Stk4
-1.38593	6.32136	0.0267774	1451045_PM_at	Syt13
0.958571	5.27047	0.0267939	1454629_PM_at	Iffo1
-1.14759	10.0481	0.0267939	1427144_PM_at	Hnrnpll
-1.47982	9.70622	0.0267939	1428289_PM_at	Klf9
-1.1032	9.2053	0.0267939	1416132_PM_at	Efr3a
0.960581	4.51447	0.0268912	1455774_PM_at	Gm11175
-1.32893	8.40219	0.0268912	1444089_PM_at	Sptbn1
-1.99967	7.87404	0.0268952	1428794_PM_at	Specc1
-2.95339	8.47171	0.0268952	1451241_PM_at	Lamb1
1.57843	7.10348	0.0269207	1436317_PM_at	Pgap1
2.9011	6.74497	0.0269207	1430986_PM_at	Farsb
1.18353	4.05025	0.0269207	1443399_PM_at	AU021001
-1.54944	8.92681	0.0269207	1416039_PM_x_at	Cyr61
1.03573	4.13796	0.0269207	1425078_PM_x_at	C130026I21Rik /// LOC102638047
1.2695	7.71887	0.0269207	1452798_PM_s_at	Mapk1ip1
-1.55982	7.49996	0.0269207	1430577_PM_at	Haus2
0.962201	8.07845	0.0269207	1434611_PM_at	Rnf123
1.10133	4.76837	0.0269207	1440224_PM_at	9330133O14Rik
0.996766	5.4458	0.0269539	1438330_PM_at	BC065397
5.44276	8.01627	0.0269539	1435227_PM_at	Bcl11b
1.85541	7.25471	0.0269841	1426126_PM_a_at	Igflr1 /// U2af1l4
-1.04529	8.35483	0.0270007	1418346_PM_at	Insl6
-0.991553	8.07057	0.0270007	1418671_PM_at	Capn5
-1.20534	10.1072	0.0270007	1448957_PM_at	Rbpj
-0.976203	6.60541	0.0270172	1419329_PM_at	Sorbs3
1.08941	4.50184	0.0270447	1443082_PM_at	---
0.99024	8.71584	0.0270632	1435666_PM_at	Mast3
-1.24604	7.58256	0.0270632	1436426_PM_at	Cc2d2a
4.36475	10.0803	0.0270632	1423467_PM_at	Ms4a4b
-1.46623	11.4557	0.0270632	1418901_PM_at	Cebpb
2.4149	6.90069	0.0270752	1433826_PM_at	Tspyl3
-1.5192	7.84451	0.0270881	1433682_PM_at	Arhgef17
1.10563	7.9818	0.0271185	1435695_PM_a_at	Ggct
1.23603	8.64329	0.0271185	1424335_PM_at	Ppcdc
1.06338	9.35675	0.0271699	1419976_PM_s_at	Nfatc3
1.04374	6.485	0.027172	1442132_PM_at	---
1.31882	7.30475	0.027172	1450933_PM_at	Pde7a
-1.07132	6.6248	0.0272813	1441996_PM_at	9530082P21Rik
1.26781	7.90968	0.0272813	1458452_PM_at	Ankrd11
-2.28983	6.76711	0.0272813	1442537_PM_at	---
1.04231	5.45285	0.0272813	1447934_PM_at	9630033F20Rik
-1.47763	8.35129	0.0272813	1433558_PM_at	Dab2ip
1.3893	6.71991	0.0272813	1441660_PM_at	Actr2
-1.75339	6.31885	0.0272843	1416936_PM_at	Aatk
1.97717	7.99524	0.0272899	1451821_PM_a_at	Sp100
1.45461	7.65893	0.0272899	1427322_PM_at	Brwd1
-1.94491	9.53203	0.0272899	1428259_PM_at	Pxdn
1.03547	10.6277	0.0272899	1423746_PM_at	Txndc5
1.05584	6.0136	0.0272899	1452946_PM_a_at	Rftn2
-1.03198	7.57899	0.0272899	1423891_PM_at	Gstt3
-1.06328	8.01617	0.0272899	1451555_PM_at	Nln
-1.54938	6.50385	0.0272899	1422208_PM_a_at	Gnb5
1.97256	7.18304	0.0273002	1441880_PM_x_at	Igflr1 /// U2af1l4
-1.01027	4.93478	0.0273382	1429449_PM_at	Samd4
1.23272	6.38425	0.0273382	1441079_PM_at	Mbd4
-2.05051	5.42587	0.0273398	1417903_PM_at	Dfna5
-1.6696	6.92932	0.0273633	1416305_PM_at	Sh3bp4
-1.32569	6.46046	0.0273633	1448541_PM_at	Klc1
-1.03807	5.3688	0.027427	1427985_PM_at	Spin4
-1.91987	6.01075	0.0274317	1437933_PM_at	Hhip
1.82898	6.28262	0.0274317	1423503_PM_at	Jam3
-1.51811	4.90031	0.0274317	1438271_PM_at	Lpp
-1.4695	5.8971	0.0274317	1449840_PM_at	Sntb2
3.08763	6.08036	0.0274633	1421598_PM_at	---
3.02185	6.10994	0.0274633	1458202_PM_at	Fam65b
1.39739	5.47727	0.0274633	1429670_PM_a_at	Cep97
-1.38453	5.30694	0.0274633	1446627_PM_at	---
1.21392	8.18445	0.0274633	1420904_PM_at	Il17ra
-1.99359	8.31222	0.0274633	1436181_PM_at	Asap2
1.66004	9.35081	0.0274633	1428696_PM_at	Rftn1
-1.23128	6.37807	0.0274633	1441072_PM_at	---
-1.00014	6.89333	0.0274633	1427771_PM_x_at	Itgb1
0.946748	10.7341	0.0274633	1448709_PM_at	Arid1a
1.05818	4.22618	0.0274633	1440911_PM_at	Col23a1
-1.09593	7.68664	0.0274633	1429723_PM_at	Spryd7
-2.24403	8.38991	0.0274633	1443803_PM_x_at	Hoxa5
-1.87797	11.4014	0.0274633	1417494_PM_a_at	Cp
-1.05699	9.96221	0.0274633	1417162_PM_at	Tmbim1
-1.66751	4.81528	0.0274633	1429604_PM_at	1810011H11Rik
1.109	6.69859	0.0274639	1417595_PM_at	Meox1
-1.44075	8.09603	0.0274974	1452304_PM_a_at	Arhgef5
-1.62586	8.29945	0.0274974	1426409_PM_at	Lzts2
1.52709	5.98124	0.027503	1455612_PM_at	Slc38a9
1.50563	7.62818	0.027503	1417527_PM_at	Ap3m2
2.40144	4.8873	0.0275113	1430073_PM_at	Kbtbd11
-1.71815	6.13046	0.0275113	1425620_PM_at	Tgfbr3
-1.21245	8.01174	0.0275113	1418942_PM_at	Ift74
-1.07783	6.97376	0.0275311	1427319_PM_at	A230046K03Rik
-2.57963	7.90733	0.0275311	1417012_PM_at	Sdc2
-1.99872	6.41162	0.0275686	1427321_PM_s_at	Cxadr
-1.6896	8.05314	0.0276108	1425494_PM_s_at	Bmpr1a
-1.71372	10.1953	0.0276522	1417818_PM_at	Wwtr1
-1.68411	8.0983	0.0277033	1449481_PM_at	Slc25a13
-2.22634	5.38156	0.0277544	1446196_PM_at	Hmga2
-1.5374	7.97305	0.0277544	1423025_PM_a_at	Gm21949 /// Schip1
1.76303	5.38753	0.0277544	1423378_PM_at	Adam23
0.958092	8.30882	0.0277544	1419253_PM_at	Mthfd2
-1.09845	5.7477	0.0277656	1431089_PM_at	Cpsf2
-2.10012	6.04043	0.0277656	1431691_PM_a_at	Rab31
-2.49937	8.56393	0.0277656	1439764_PM_s_at	Igf2bp2
-1.68718	5.94052	0.0277656	1441516_PM_a_at	C130050O18Rik
-1.1689	8.08638	0.0278206	1450650_PM_at	Myo10
-1.12864	7.91688	0.0278206	1422865_PM_at	Runx1
-1.73228	7.17218	0.0278206	1419442_PM_at	Matn2
-1.98749	8.25012	0.0278289	1419816_PM_s_at	Errfi1
2.73547	6.83262	0.0278506	1447337_PM_at	---
-1.73888	8.67801	0.0278883	1426680_PM_at	Sepn1
1.31438	5.58899	0.0278917	1425263_PM_a_at	Mbp
-1.69164	7.42171	0.0279085	1426015_PM_s_at	Asph
1.208	5.37479	0.0279085	1432229_PM_a_at	Cdyl2
1.16384	7.59314	0.027932	1457302_PM_at	BC035532 /// Gm17491
-1.62445	9.74519	0.027932	1422631_PM_at	Ahr
-1.08104	7.57554	0.027932	1428940_PM_at	Gnaq
-1.11061	7.99769	0.027932	1431081_PM_a_at	Plscr3
1.1234	8.88106	0.027932	1434900_PM_at	Mkl1
-1.30129	6.92121	0.027932	1435488_PM_at	Mthfd2l
-1.9243	8.164	0.0279484	1423277_PM_at	Ptprk
3.42425	7.89966	0.0280141	1422632_PM_at	Ctsw
4.73974	7.77574	0.0280141	1419192_PM_at	Il4i1 /// Nup62-il4i1
-0.974564	6.54762	0.0280308	1424125_PM_at	Kcnk13
-1.43722	9.76594	0.0280308	1435349_PM_at	Nrp2
1.40073	7.54278	0.0280706	1449317_PM_at	Cflar
0.976022	6.59778	0.0280706	1419368_PM_a_at	Rnf138
-1.59761	7.50335	0.0280706	1420959_PM_at	Asph
2.71244	5.85758	0.0280706	1441977_PM_at	9630023C09Rik
-1.87035	5.49713	0.0280706	1430183_PM_at	---
-2.49928	5.48295	0.0280706	1453646_PM_at	3110005L21Rik
-2.09208	9.76324	0.0280706	1417011_PM_at	Sdc2
1.55345	8.81743	0.0280706	1436953_PM_at	Wipf1
-1.21594	9.42206	0.0280706	1436193_PM_at	Man1c1
-1.28632	6.73537	0.0280706	1422558_PM_at	Gamt
2.91247	6.21194	0.0280706	1437282_PM_at	---
1.15274	8.46495	0.0280706	1422697_PM_s_at	Jarid2
-0.986278	11.0066	0.0280851	1450008_PM_a_at	Ctnnb1
-2.41539	7.0439	0.0280851	1420603_PM_s_at	Raet1a /// Raet1b /// Raet1c /// Raet1d /// Raet1e
-1.29089	9.73832	0.0281844	1450062_PM_a_at	Maged1
-1.02533	6.02699	0.0281844	1459021_PM_at	Rabepk
-1.18495	11.3696	0.0281844	AFFX-MURINE_b1_at	---
1.2085	4.90688	0.0281844	1435960_PM_at	Pnmal2
-1.16225	5.31107	0.0281939	1458447_PM_at	Cenpf
1.04246	4.59572	0.0281939	1440759_PM_at	Kcna2
3.0939	5.3002	0.0282078	1446669_PM_at	---
-1.66877	9.93729	0.0282078	1448363_PM_at	Yap1
1.49217	8.6764	0.0282585	1436967_PM_at	Ankrd11
-1.01119	5.00437	0.0282648	1437639_PM_at	Fam115a
-2.02475	5.93764	0.0282715	1430483_PM_a_at	Tmem79
1.00945	9.17527	0.0283307	1417731_PM_at	Pqbp1
-1.52872	5.70757	0.0284345	1450295_PM_s_at	Pvr
1.00442	5.01338	0.0286427	1421312_PM_a_at	Kifc2
-1.60935	10.3492	0.0286691	1423917_PM_a_at	Cttn
-1.43134	6.7022	0.02869	1454067_PM_a_at	4931406C07Rik
-1.68689	5.93554	0.0286966	1456120_PM_at	Secisbp2l
1.61414	5.23626	0.0286966	1459276_PM_at	A530088E08Rik
-1.0847	7.98579	0.0287543	1449345_PM_at	Ccdc34
1.29614	5.00849	0.0287543	1447546_PM_s_at	---
-1.59716	6.91885	0.0287543	1451538_PM_at	Sox9
-1.05629	9.74971	0.0287652	1448005_PM_at	Sash1
1.98135	5.2052	0.0287652	1424847_PM_at	Nefh
-0.98231	10.1821	0.0287652	1423990_PM_at	Rab28
-0.939258	10.0855	0.0287652	1423902_PM_s_at	Arhgef12
-2.14856	7.21205	0.0288281	1460006_PM_at	Zfhx3
-1.43206	9.02022	0.0288579	1460121_PM_at	9630010G10Rik
-1.24905	7.28534	0.0288634	1424695_PM_at	Fam210b
-2.08314	8.53262	0.0288672	1453282_PM_at	Cxadr
-1.5021	9.50332	0.0289264	1450040_PM_at	Timp2
-0.929295	9.14406	0.0289356	1421816_PM_at	Gsr
1.20576	7.31913	0.0289373	1456347_PM_at	---
-1.0793	9.17819	0.0289373	1417513_PM_at	Evi5
-1.45269	8.98887	0.0289406	1417565_PM_at	Abhd5
-1.41126	10.189	0.0289406	1419589_PM_at	Cd93
1.38615	5.47975	0.0290061	1441301_PM_at	---
-1.02925	5.43517	0.029016	1430034_PM_at	Cct4
-1.98057	8.0036	0.029016	1449300_PM_at	Cttnbp2nl
-1.08276	7.62329	0.029016	1419853_PM_a_at	P2rx7
-1.2077	9.4034	0.029016	1422612_PM_at	Hk2
1.05055	9.26662	0.029016	1454996_PM_at	Hsdl1
2.61805	10.0575	0.029016	1434745_PM_at	Ccnd2
-1.34287	11.473	0.029016	1417500_PM_a_at	Tgm2
2.5277	4.93361	0.029016	1419908_PM_at	Fcrla
3.25891	7.79694	0.029016	1436033_PM_at	Fam214a
1.01343	9.22777	0.029016	1460453_PM_at	Tagap /// Tagap1
-1.70684	10.4588	0.0290716	1419665_PM_a_at	Nupr1
2.33013	5.24877	0.0290716	1427752_PM_a_at	Tcrb-J /// TRB /// Trbv29
-1.29127	10.0627	0.0290716	1433857_PM_at	Fat1
3.43582	8.86326	0.0290987	1428242_PM_at	Hmha1
-1.53697	9.49257	0.0290987	1449027_PM_at	Rhou
-1.02367	5.75056	0.0290987	1429510_PM_at	2810410L24Rik
1.30136	5.14532	0.0290987	1445617_PM_at	Gm27012 /// Gm27012
1.77887	9.72177	0.0290987	1418183_PM_a_at	Cyth1
-2.23838	6.60565	0.0290987	1460241_PM_a_at	St3gal5
-1.04063	9.92645	0.0290987	1454960_PM_at	Smad3
-1.36638	10.0665	0.0291234	1423626_PM_at	Dst
-1.4509	11.6639	0.0291314	1424769_PM_s_at	Cald1
-1.00804	8.10647	0.0291787	1448923_PM_at	Prkra
1.01166	8.28791	0.0291821	1417736_PM_at	Smc6
-1.19517	10.2928	0.029186	1454896_PM_at	Rbpj
-1.68607	6.54833	0.0292017	1449350_PM_at	Osr1
0.923814	6.83714	0.0292447	1428662_PM_a_at	Hopx
1.06634	10.6721	0.0292477	1416497_PM_at	Pdia4
1.84406	8.39262	0.0292564	1441263_PM_a_at	A930005H10Rik
1.17387	5.04293	0.0292564	1449184_PM_at	Pglyrp1
1.09507	7.28344	0.0292891	1435271_PM_at	Irf3
2.44307	8.05172	0.0292988	1421211_PM_a_at	Ciita
-1.94083	9.70882	0.0292988	1416590_PM_a_at	Rab34
-1.41553	7.29516	0.0293014	1448907_PM_at	Thop1
-0.995948	6.87728	0.0293014	1421378_PM_s_at	Abcc1
-1.67338	9.61286	0.0293014	1417018_PM_at	Efemp2
1.18996	4.3927	0.0293107	1455447_PM_at	D430019H16Rik
1.17738	5.88349	0.0293402	1444894_PM_at	Ptpn18
-1.54748	8.46312	0.0293695	1417566_PM_at	Abhd5
1.05813	5.38578	0.0293695	1450332_PM_s_at	Fmo5
0.992633	9.46214	0.0294625	1417723_PM_at	Ube2j1
0.932722	10.5554	0.0295131	1423911_PM_at	Ppp2r5a
-1.55737	6.40843	0.0295131	1418020_PM_s_at	Cpd
-2.35017	6.77966	0.0295551	1439106_PM_at	Zfp462
-1.44739	7.46491	0.0295551	1427070_PM_at	Snx21
-1.64237	7.43345	0.029584	1449845_PM_a_at	Ephb4
-2.00141	9.77264	0.029584	1416273_PM_at	Tnfaip2
-2.09374	8.51484	0.029584	1421344_PM_a_at	Ajuba
-1.17811	6.21155	0.0295983	1438183_PM_x_at	Sord
-1.50808	9.97101	0.0296384	1456341_PM_a_at	Klf9
-0.968806	7.93147	0.0296752	1420361_PM_at	Slc11a1
0.932737	4.79178	0.0296752	1457830_PM_at	---
-1.60966	11.092	0.0296752	1421992_PM_a_at	Igfbp4
-0.942696	8.60806	0.0296752	1452907_PM_at	Galc
-2.34056	8.97103	0.0296752	1423310_PM_at	Tpbg
-1.25892	4.92389	0.0296752	1456705_PM_at	---
-1.75783	9.12816	0.0296752	1418512_PM_at	Stk3
-1.56096	7.36459	0.0296971	1436088_PM_at	Fam49b
-2.07018	9.72984	0.0296971	1423407_PM_a_at	Fbln2
-3.31147	6.49297	0.0296971	1426570_PM_a_at	Frk
-1.05654	6.35001	0.0296971	1425680_PM_a_at	Btrc
-1.18988	8.06897	0.0296971	1428450_PM_at	2610034B18Rik
-2.7527	8.11193	0.0296971	1424198_PM_at	Dlg5
-1.44847	5.22502	0.0296971	1449341_PM_a_at	Stom
-1.06793	8.95447	0.0296971	1427005_PM_at	Plk2
-2.44847	7.50676	0.0297082	1416613_PM_at	Cyp1b1
-1.52938	6.69819	0.0297295	1457632_PM_s_at	Meis2
-1.05317	7.17434	0.02973	1418829_PM_a_at	Eno2
1.04339	8.25959	0.02973	1436054_PM_at	Khnyn
1.29028	7.35935	0.02973	1449414_PM_at	Zfp53
0.958313	8.11436	0.02973	1450023_PM_at	Gtpbp1
0.965554	4.66523	0.0297429	1440016_PM_at	---
-1.75493	6.33614	0.0297443	1452365_PM_at	Csgalnact1
-1.3407	11.0181	0.0297443	1448590_PM_at	Col6a1
0.967753	7.15752	0.0297443	1433982_PM_at	Usp28
2.02176	8.52783	0.0297879	1436172_PM_at	Gm20559
1.14332	6.44841	0.0297879	1446219_PM_at	D930015E06Rik
0.960734	7.85097	0.0297879	1433649_PM_at	Kdm1b
-2.33076	9.50483	0.0298068	1422607_PM_at	Etv1 /// Gm5454
-1.31204	8.41121	0.0298089	1437290_PM_at	Impad1
-2.29138	7.46629	0.0298132	1425434_PM_a_at	Msr1
-1.33873	7.3903	0.0298132	1451526_PM_at	Arhgap12
2.0521	5.72338	0.0298603	1422029_PM_at	Ccl20
1.59632	5.31568	0.0298692	1456464_PM_x_at	---
0.978468	8.15237	0.0298806	1451436_PM_at	Sbno1
-1.3687	5.44427	0.0299198	1421825_PM_at	Bace1
-1.17001	8.38944	0.0299198	1424268_PM_at	Smox
-2.03371	5.31142	0.029922	1427320_PM_at	Copg2os2
[truncated: 1,933 more rows]
