# Supplementary material for: Agonist immunotherapy restores T cell function following MEK inhibition improving efficacy in breast cancer
Source: Nat Commun. 2017 Sep 19;8:606. doi: 10.1038/s41467-017-00728-9 (PMC5605577; doi:10.1038/s41467-017-00728-9)
Supplement: Supplementary file 3 — Supplementary Data 2 [file 41467_2017_728_MOESM3_ESM.xls]

## Sheet: Pathway Maps
Supplementary Data 2. GeneGo pathway analysis of differentially expressed genes of 4T1Ch9 MEKi treated tumors. MEKi treatment was administered for 7 days in the 4T1Ch9 tumors in vivo and differential expression was undertaken on vehicle versus MEKi treated tumor RNA ex vivo. False discovery rate was set at <10%. Top genes were selected based on a P value of <0.05 and a fold change of >1.5.
Enrichment by Pathway Maps					Genes.csv_genelist
#	Maps	Total	pValue	Min FDR	p-value	FDR	In Data	Network Objects from Active Data
1	Cell adhesion_Integrin inside-out signaling in T cells	74	1.98935e-07	2.66516e-05	1.98935e-07	2.66516e-05	8	RASSF5, CCR6, CD3 zeta, CALDAG-GEFI, Lck, SKAP55, ZAP70, VAV-1
2	Immune response_NFAT in immune response	51	2.26822e-07	2.66516e-05	2.26822e-07	2.66516e-05	7	CD3 zeta, BLNK, Lck, ZAP70, VAV-1, CD79 complex, TRIM
3	Immune response_Inhibitory PD-1 signaling in T cells	53	5.55184e-06	0.000326171	5.55184e-06	0.000326171	6	CD8 alpha, CD3 zeta, CD8, Lck, ZAP70, VAV-1
4	Immune response_T cell receptor signaling pathway	53	5.55184e-06	0.000326171	5.55184e-06	0.000326171	6	CD3 zeta, Lck, ZAP70, VAV-1, CARD11, TRIM
5	Immune response_BCR pathway	62	1.3981e-05	0.000657105	1.3981e-05	0.000657105	6	BLNK, VAV-1, CD21, CARD11, CD79 complex, CD19
6	Immune response_TCR and CD28 co-stimulation in activation of NF-kB	40	2.15017e-05	0.000801885	2.15017e-05	0.000801885	5	CD3 zeta, Lck, ZAP70, VAV-1, CARD11
7	SLE genetic marker-specific pathways in B cells	101	2.38859e-05	0.000801885	2.38859e-05	0.000801885	7	CalDAG-GEFIII, BCMA(TNFRSF17), BAFF-R, BLK, BLNK, VAV-1, CD79 complex
8	Immune response_ICOS pathway in T-helper cell	46	4.30235e-05	0.00126382	4.30235e-05	0.00126382	5	Lck, ZAP70, VAV-1, TRIM, ICOS-L
9	Immune response_Function of MEF2 in T lymphocytes	51	7.12967e-05	0.00184132	7.12967e-05	0.00184132	5	CaMK IV, MEF2C, Lck, ZAP70, MEF2
10	Immune response_T cell subsets: cell surface markers	52	7.83541e-05	0.00184132	7.83541e-05	0.00184132	5	CCR6, TCR beta subunit, CD8, SLAM, L-selectin
11	Aberrant production of IL-2 and IL-17 in SLE T cells	57	0.000122072	0.00239058	0.000122072	0.00239058	5	CD3 zeta, CaMK IV, Lck, ZAP70, SAP
12	Role of B cells in SLE	57	0.000122072	0.00239058	0.000122072	0.00239058	5	BCMA(TNFRSF17), BAFF-R, CD79 complex, ICOS-L, CD19
13	G-protein signaling_N-RAS regulation pathway	33	0.000171363	0.00309771	0.000171363	0.00309771	4	CD3 zeta, CALDAG-GEFI, Lck, ZAP70
14	SLE genetic marker-specific pathways in T cells	101	0.000220975	0.00370922	0.000220975	0.00370922	6	CalDAG-GEFIII, CD3 zeta, TCR beta subunit, Lck, ZAP70, VAV-1
15	Immune response_CD16 signaling in NK cells	69	0.000302344	0.00457888	0.000302344	0.00457888	5	CD3 zeta, PLA2, Lck, ZAP70, VAV-1
16	Apoptosis and survival_APRIL and BAFF signaling	39	0.000331238	0.00457888	0.000331238	0.00457888	4	CD23, BCMA(TNFRSF17), BAFF-R, CD21
17	G-protein signaling_Regulation of p38 and JNK signaling mediated by G-proteins	39	0.000331238	0.00457888	0.000331238	0.00457888	4	BLNK, MEF2C, VAV-1, ARHGEF1 (p115RhoGEF)
18	G-protein signaling_Rap1A regulation pathway	40	0.000365653	0.0047738	0.000365653	0.0047738	4	CalDAG-GEFIII, CALDAG-GEFI, NEDD4, ZAP70
19	Signal transduction_IP3 signaling	49	0.000799509	0.00988866	0.000799509	0.00988866	4	CaMK IV, ZAP70, MEF2, CD79 complex
20	Development_Role of HDAC and calcium/calmodulin-dependent kinase (CaMK) in control of skeletal myogenesis	54	0.00115523	0.0131104	0.00115523	0.0131104	4	CaMK IV, MEF2C, MEF2, MEF2B
21	G-protein signaling_R-RAS regulation pathway	25	0.00122736	0.0131104	0.00122736	0.0131104	3	CalDAG-GEFIII, CALDAG-GEFI, Lck
22	G-protein signaling_TC21 regulation pathway	25	0.00122736	0.0131104	0.00122736	0.0131104	3	CalDAG-GEFIII, CALDAG-GEFI, Lck
23	Immune response_Immunological synapse formation	59	0.00160944	0.0164443	0.00160944	0.0164443	4	RASSF5, CALDAG-GEFI, SKAP55, VAV-1
24	Immune response_Antigen presentation by MHC class I	28	0.00171608	0.0168033	0.00171608	0.0168033	3	CD8 alpha, CD8 beta, CD8
25	G-protein signaling_Regulation of RAC1 activity	36	0.00356017	0.0321785	0.00356017	0.0321785	3	ZAP70, VAV-1, CD19
26	Immune response_Regulation of T cell function by CTLA-4	36	0.00356017	0.0321785	0.00356017	0.0321785	3	CD3 zeta, Lck, ZAP70
27	Chemotaxis_Leukocyte chemotaxis	75	0.00387517	0.0337283	0.00387517	0.0337283	4	RASSF5, CALDAG-GEFI, CXCL13, VAV-1
28	Immune response_PIP3 signaling in B lymphocytes	42	0.00551682	0.0447052	0.00551682	0.0447052	3	VAV-1, CD79 complex, CD19
29	Immune response_Murine NKG2D signaling	42	0.00551682	0.0447052	0.00551682	0.0447052	3	Lck, ZAP70, VAV-1
30	Signal transduction_PTMs in BAFF-induced canonical NF-kB signaling	43	0.00589426	0.0461717	0.00589426	0.0461717	3	BCMA(TNFRSF17), BAFF-R, CARD11
31	Immune response_NF-AT signaling and leukocyte interactions	47	0.00755676	0.0572851	0.00755676	0.0572851	3	Lck, ZAP70, CD79 complex
32	Development_Thromboxane A2 signaling pathway	49	0.0084816	0.0622868	0.0084816	0.0622868	3	TBXA2R, Tcf(Lef), ARHGEF1 (p115RhoGEF)
33	Development_WNT signaling pathway. Part 2	53	0.0105234	0.0749392	0.0105234	0.0749392	3	Tcf(Lef), Lef-1, WNT
34	Immune response_CD28 signaling	56	0.012226	0.084503	0.012226	0.084503	3	Lck, ZAP70, VAV-1
35	Cytoskeleton remodeling_TGF, WNT and cytoskeletal remodeling	111	0.0151454	0.101691	0.0151454	0.101691	4	Vitronectin, Tcf(Lef), VAV-1, WNT
36	Development_ERK5 in cell proliferation and neuronal survival	23	0.0164239	0.104314	0.0164239	0.104314	2	MEF2C, Lck
37	Action of GSK3 beta in bipolar disorder	23	0.0164239	0.104314	0.0164239	0.104314	2	Tcf(Lef), Lef-1
38	G-protein signaling_M-RAS regulation pathway	24	0.0178182	0.110192	0.0178182	0.110192	2	CalDAG-GEFIII, Lck
39	G-protein signaling_K-RAS regulation pathway	25	0.0192609	0.116059	0.0192609	0.116059	2	CALDAG-GEFI, Lck
40	Immune response_Gastrin in inflammatory response	69	0.0213477	0.125418	0.0213477	0.125418	3	MEF2C, MEF2, MEF2B
41	Blood coagulation_GPCRs in platelet aggregation	71	0.0230062	0.131865	0.0230062	0.131865	3	TBXA2R, CALDAG-GEFI, ARHGEF1 (p115RhoGEF)
42	Immune response_T regulatory cell-mediated modulation of antigen-presenting cell functions	72	0.023861	0.133508	0.023861	0.133508	3	RASSF5, 3HAO, Connexin 43
43	Cell adhesion_IL-8-dependent cell migration and adhesion	33	0.0324375	0.164385	0.0324375	0.164385	2	RASSF5, CALDAG-GEFI
44	CCR4-dependent immune cell chemotaxis in asthma and atopic dermatitis	34	0.034276	0.164385	0.034276	0.164385	2	RASSF5, CALDAG-GEFI
45	Chemotaxis_CCR4-induced chemotaxis of immune cells	34	0.034276	0.164385	0.034276	0.164385	2	RASSF5, CALDAG-GEFI
46	Mechanism of action of CCR4 antagonists in asthma and atopic dermatitis (Variant 1)	34	0.034276	0.164385	0.034276	0.164385	2	RASSF5, CALDAG-GEFI
47	Immune response_CXCR4 signaling via second messenger	34	0.034276	0.164385	0.034276	0.164385	2	Lck, ZAP70
48	Chemotaxis_CXCR4 signaling pathway	34	0.034276	0.164385	0.034276	0.164385	2	Lck, VAV-1
49	Signal transduction_Erk Interactions: Inhibition of Erk	34	0.034276	0.164385	0.034276	0.164385	2	Lck, ZAP70
50	G-protein signaling_H-RAS regulation pathway	37	0.0400272	0.188128	0.0400272	0.188128	2	CalDAG-GEFIII, Lck
