# Supplementary material for: Agonist immunotherapy restores T cell function following MEK inhibition improving efficacy in breast cancer
Source: Nat Commun. 2017 Sep 19;8:606. doi: 10.1038/s41467-017-00728-9 (PMC5605577; doi:10.1038/s41467-017-00728-9)
Supplement: Supplementary file 4 — Supplementary Data 3 [file 41467_2017_728_MOESM4_ESM.xlsx]

## Sheet: Sheet1
Supplementary Data 3. Gene Set Enrichment Analysis following MEKi - Immune Response. Analysis of differentially expressed genes of 4T1Ch9 MEKi treated tumors . MEKi treatment was administered for 7 days in the 4T1Ch9 tumors in vivo and differential expression was undertaken on vehicle versus MEKi treated tumor RNA ex vivo. False discovery rate was set at <10%. Top genes were selected based on a P…
NAME	PROBE	RANK IN GENE LIST	RANK METRIC SCORE	RUNNING ES	CORE ENRICHMENT		Dataset	expression_collapsed_to_symbols.phenotype.cls.txt
row_0	MS4A1	7	4.32515	0.0240513	Yes			#MK_versus_VE.phenotype.cls.txt
row_1	POU2AF1	9	4.23364	0.0478648	Yes			#MK_versus_VE_repos
row_2	CD79B	19	3.92456	0.0695659	Yes		Phenotype	phenotype.cls.txt#MK_versus_VE_repos
row_3	LAX1	37	3.54751	0.0887716	Yes		Upregulated in class	MK
row_4	CXCL13	45	3.46875	0.107996	Yes		GeneSet	IMMUNE_RESPONSE
row_5	CCR6	47	3.38758	0.127042	Yes		Enrichment Score (ES)	0.72781
row_6	CD79A	63	3.2316	0.14456	Yes		Normalized Enrichment Score (NES)	2.5676
row_7	TRAT1	76	3.06524	0.161279	Yes		Nominal p-value	0
row_8	CD96	88	3.0122	0.177746	Yes		FDR q-value	0
row_9	SKAP1	107	2.87945	0.19314	Yes		FWER p-Value	0
row_10	VIPR1	117	2.83139	0.20868	Yes
row_11	CD28	127	2.7828	0.223947	Yes
row_12	LAT	143	2.70926	0.238521	Yes
row_13	S1PR4	147	2.68934	0.253538	Yes
row_14	VTN	158	2.60571	0.26776	Yes
row_15	ZAP70	172	2.45713	0.281006	Yes
row_16	MADCAM1	177	2.43729	0.294557	Yes
row_17	CD7	178	2.4368	0.30829	Yes
row_18	CNR2	194	2.35868	0.320888	Yes
row_19	CCR9	202	2.32212	0.333651	Yes
row_20	GPR183	203	2.32091	0.346731	Yes
row_21	CRTAM	214	2.2831	0.359135	Yes
row_22	IL12A	222	2.25184	0.371502	Yes
row_23	POU2F2	230	2.22273	0.383704	Yes
row_24	IL7R	234	2.21286	0.396037	Yes
row_25	CTSW	264	2.11817	0.406631	Yes
row_26	IL27RA	274	2.09377	0.418014	Yes
row_27	HAMP	290	2.06447	0.428954	Yes
row_28	CHST4	295	2.0388	0.440259	Yes
row_29	DPP4	298	2.03107	0.451613	Yes
row_30	TCF7	326	1.95399	0.461375	Yes
row_31	BLNK	353	1.88942	0.47082	Yes
row_32	CD22	357	1.88328	0.481294	Yes
row_33	SLA2	370	1.85457	0.491191	Yes
row_34	IL2RA	393	1.79463	0.500286	Yes
row_35	CST7	397	1.77493	0.51015	Yes
row_36	CCL20	402	1.76461	0.51991	Yes
row_37	MAP4K2	417	1.73746	0.529053	Yes
row_38	IL7	438	1.69122	0.537658	Yes
row_39	IL16	448	1.67213	0.546665	Yes
row_40	AIM2	449	1.66887	0.556071	Yes
row_41	CTLA4	496	1.57739	0.56283	Yes
row_42	CCL22	523	1.5315	0.570257	Yes
row_43	CIITA	541	1.49883	0.577917	Yes
row_44	TNFRSF4	570	1.44814	0.584782	Yes
row_45	GEM	591	1.41601	0.591836	Yes
row_46	IL4	613	1.38089	0.598646	Yes
row_47	SEMA4D	619	1.37191	0.606146	Yes
row_48	CXCL12	627	1.35968	0.613484	Yes
row_49	CD83	649	1.32688	0.61999	Yes
row_50	FOXP3	651	1.32425	0.627407	Yes
row_51	PAX5	654	1.32184	0.634764	Yes
row_52	C2	695	1.26376	0.640033	Yes
row_53	MALT1	728	1.22864	0.645476	Yes
row_54	CCL5	807	1.14397	0.648311	Yes
row_55	LAT2	832	1.10428	0.653423	Yes
row_56	WAS	851	1.09122	0.658739	Yes
row_57	MBP	860	1.08051	0.664458	Yes
row_58	PDCD1	904	1.04143	0.668336	Yes
row_59	THY1	952	1.00336	0.671814	Yes
row_60	CXCR4	976	0.983868	0.676293	Yes
row_61	TNFRSF14	1008	0.960519	0.680271	Yes
row_62	IL2RG	1011	0.955919	0.685566	Yes
row_63	IL6	1095	0.902437	0.686808	Yes
row_64	RGS1	1104	0.89886	0.691503	Yes
row_65	GZMA	1107	0.89586	0.696459	Yes
row_66	ST6GAL1	1170	0.866652	0.698472	Yes
row_67	IL2	1232	0.832363	0.700338	Yes
row_68	LTF	1279	0.812317	0.702786	Yes
row_69	IRF8	1320	0.797051	0.705426	Yes
row_70	NCR1	1381	0.765619	0.706962	Yes
row_71	FYB	1392	0.762424	0.710796	Yes
row_72	MS4A2	1521	0.712263	0.708882	Yes
row_73	PTGER4	1581	0.690905	0.710043	Yes
row_74	AQP9	1583	0.69038	0.713888	Yes
row_75	IL18	1629	0.678527	0.715628	Yes
row_76	CD86	1649	0.672108	0.718536	Yes
row_77	PTPRC	1660	0.668541	0.72184	Yes
row_78	ARHGDIB	1688	0.657829	0.724297	Yes
row_79	ETS1	1693	0.656136	0.72781	Yes
row_80	SFTPD	1909	0.59731	0.721219	No
row_81	GTPBP1	1946	0.589478	0.722874	No
row_82	ZEB1	2028	0.568687	0.722328	No
row_83	IL12B	2092	0.555192	0.722539	No
row_84	BST1	2234	0.519979	0.71894	No
row_85	EBI3	2439	0.486246	0.712233	No
row_86	CD97	2573	0.467353	0.708707	No
row_87	APOA4	2584	0.465206	0.710866	No
row_88	FYN	2765	0.438796	0.705003	No
row_89	IL10	2791	0.434762	0.706295	No
row_90	ATP6V0A2	3040	0.402327	0.697077	No
row_91	CD274	3041	0.402119	0.699344	No
row_92	RFX1	3233	0.380798	0.692644	No
row_93	LCP2	3387	0.364567	0.687613	No
row_94	BCL2	3444	0.356836	0.687031	No
row_95	HRH2	3867	0.319183	0.669286	No
row_96	CHUK	3909	0.31582	0.669168	No
row_97	TLR7	4350	0.282997	0.650385	No
row_98	XBP1	4690	0.259096	0.636146	No
row_99	IKBKG	4706	0.258148	0.636906	No
row_100	IL6ST	4714	0.257606	0.638034	No
row_101	CD74	4818	0.250887	0.634678	No
row_102	SP2	4833	0.250043	0.635439	No
row_103	COLEC12	5055	0.237642	0.626543	No
row_104	DMBT1	5189	0.230265	0.621681	No
row_105	OPRK1	5271	0.225066	0.619199	No
row_106	NCF4	5286	0.224373	0.619815	No
row_107	APOA2	5431	0.216211	0.614364	No
row_108	BCL10	5626	0.205053	0.606536	No
row_109	CCL4	5639	0.204272	0.607131	No
row_110	IL1R2	5833	0.195	0.599292	No
row_111	CTSG	5987	0.186772	0.593259	No
row_112	IK	6040	0.184438	0.59189	No
row_113	GPR65	6254	0.174422	0.583009	No
row_114	IL15	6337	0.170278	0.580171	No
row_115	TRAF6	6436	0.164778	0.576561	No
row_116	IL10RB	6628	0.157148	0.568601	No
row_117	LY86	6978	0.141269	0.553235	No
row_118	TRAF2	7554	0.11495	0.527254	No
row_119	KRT1	7585	0.113814	0.526506	No
row_120	SEMA3C	7949	0.0985604	0.51025	No
row_121	CCR4	8092	0.09327	0.5042	No
row_122	EREG	8438	0.0800082	0.488673	No
row_123	YTHDF2	8686	0.0711898	0.477636	No
row_124	TAPBP	8903	0.0634085	0.46799	No
row_125	TARBP2	9084	0.0576479	0.459979	No
row_126	CCR8	9291	0.0503076	0.450722	No
row_127	MBL2	9374	0.0469665	0.447189	No
row_128	CCR2	9440	0.0451954	0.444434	No
row_129	DEFB1	9523	0.0426957	0.440877	No
row_130	MAP3K7	9657	0.038083	0.434932	No
row_131	PSMB10	9994	0.0265804	0.419521	No
row_132	C1QBP	10174	0.0210914	0.41135	No
row_133	OPRD1	10245	0.0189428	0.408215	No
row_134	DPP8	11230	-0.0106937	0.362705	No
row_135	CTSS	11453	-0.0171969	0.352521	No
row_136	CD40LG	11641	-0.0229181	0.34399	No
row_137	IL17A	11737	-0.0259294	0.339737	No
row_138	PTAFR	12088	-0.0371829	0.323737	No
row_139	PRELID1	12935	-0.0668601	0.284935	No
row_140	IKBKAP	13465	-0.0858887	0.26092	No
row_141	BST2	13470	-0.0860011	0.261219	No
row_142	SPINK5	13491	-0.0866043	0.260781	No
row_143	SEMA7A	13517	-0.0876366	0.260117	No
row_144	FTH1	13543	-0.0892021	0.259462	No
row_145	LY75	13580	-0.09048	0.258305	No
row_146	CRHR1	13611	-0.0916394	0.257432	No
row_147	RAG1	14327	-0.120541	0.224999	No
row_148	CADM1	14434	-0.124627	0.220792	No
row_149	GBP2	14479	-0.126514	0.219468	No
row_150	FCGR2B	14522	-0.127857	0.218243	No
row_151	IL18BP	14588	-0.130938	0.215971	No
row_152	CTSC	14693	-0.135919	0.21192	No
row_153	APOA1	15024	-0.150313	0.197485	No
row_154	IL17B	15160	-0.155514	0.192109	No
row_155	TCF12	15318	-0.163218	0.185758	No
row_156	CD164	15460	-0.169663	0.180185	No
row_157	CEBPG	16552	-0.226429	0.130935	No
row_158	CFHR1	16793	-0.241186	0.12118	No
row_159	TGFB1	16858	-0.245329	0.119598	No
row_160	MNX1	17233	-0.269561	0.103797	No
row_161	IFITM3	17284	-0.272706	0.103018	No
row_162	CCL25	17729	-0.305212	0.0841762	No
row_163	NFAM1	17968	-0.324226	0.0749814	No
row_164	RSAD2	18066	-0.333581	0.0723692	No
row_165	CCR5	18587	-0.38593	0.0504623	No
row_166	IFITM2	19160	-0.453884	0.0265302	No
row_167	BNIP3	19431	-0.494323	0.0168121	No
row_168	FCGRT	19432	-0.494332	0.019598	No
row_169	NFIL3	19610	-0.526646	0.014369	No
row_170	IGSF6	19644	-0.533546	0.0158476	No
row_171	TNFAIP1	19742	-0.550597	0.0144585	No
row_172	CMKLR1	19793	-0.560316	0.0153007	No
row_173	SOCS5	19928	-0.587123	0.0124039	No
row_174	PRKRA	20074	-0.620552	0.00918603	No
row_175	CEBPB	20144	-0.638651	0.00958984	No
row_176	TREM1	20187	-0.646231	0.0112868	No
row_177	CCL2	20355	-0.692346	0.00745468	No
row_178	MR1	20637	-0.780298	-0.00116122	No
row_179	BCAR1	20768	-0.830058	-0.00250368	No
row_180	CX3CL1	20851	-0.873335	-0.00137929	No
row_181	CCR1	21087	-0.99146	-0.00667482	No
row_182	TGFB2	21165	-1.03456	-0.00441027	No
row_183	TREM2	21233	-1.07638	-0.00144688	No
row_184	TLR8	21324	-1.13555	0.000784771	No
row_185	CCL24	21358	-1.16157	0.00580286	No
row_186	C5AR1	21410	-1.20226	0.0102166	No
row_187	APLN	21437	-1.21942	0.0158849	No
