# Supplementary material for: Agonist immunotherapy restores T cell function following MEK inhibition improving efficacy in breast cancer
Source: Nat Commun. 2017 Sep 19;8:606. doi: 10.1038/s41467-017-00728-9 (PMC5605577; doi:10.1038/s41467-017-00728-9)
Supplement: Supplementary file 5 — Supplementary Data 4 [file 41467_2017_728_MOESM5_ESM.xlsx]

## Sheet: Sheet1
Supplementary Data 4. Gene Set Enrichment Analysis following MEKi - T cell activation.Analysis of differentially expressed genes of 4T1Ch9 MEKi treated tumors . MEKi treatment was administered for 7 days in the 4T1Ch9 tumors in vivo and differential expression was undertaken on vehicle versus MEKi treated tumor RNA ex vivo. False discovery rate was set at <10%. Top genes were selected based on a …
NAME	PROBE	RANK IN GENE LIST	RANK METRIC SCORE	RUNNING ES	CORE ENRICHMENT		Dataset	expression_collapsed_to_symbols.phenotype.cls.txt
row_0	LAX1	37	3.54751	0.0682994	Yes			#MK_versus_VE.phenotype.cls.txt
row_1	NLRC3	111	2.84583	0.121097	Yes			#MK_versus_VE_repos
row_2	CD28	127	2.7828	0.175319	Yes		Phenotype	phenotype.cls.txt#MK_versus_VE_repos
row_3	CD2	137	2.73982	0.228968	Yes		Upregulated in class	MK
row_4	LAT	143	2.70926	0.282199	Yes		GeneSet	T_CELL_ACTIVATION
row_5	CD3D	155	2.61748	0.333342	Yes		Enrichment Score (ES)	0.781347
row_6	ZAP70	172	2.45713	0.381091	Yes		Normalized Enrichment Score (NES)	2.17125
row_7	CD7	178	2.4368	0.428945	Yes		Nominal p-value	0
row_8	CRTAM	214	2.2831	0.472387	Yes		FDR q-value	0
row_9	SIT1	240	2.1941	0.514532	Yes		FWER p-Value	0
row_10	CD4	317	1.98047	0.550116	Yes
row_11	CD3E	342	1.90762	0.586654	Yes
row_12	LCK	368	1.85735	0.622154	Yes
row_13	SLA2	370	1.85457	0.658704	Yes
row_14	IL7	438	1.69122	0.688994	Yes
row_15	IL21	557	1.47395	0.712652	Yes
row_16	IL4	613	1.38089	0.73737	Yes
row_17	FOXP3	651	1.32425	0.761799	Yes
row_18	THY1	952	1.00336	0.767801	Yes
row_19	IL2	1232	0.832363	0.771393	Yes
row_20	IL18	1629	0.678527	0.76657	Yes
row_21	PTPRC	1660	0.668541	0.778382	Yes
row_22	SFTPD	1909	0.59731	0.778762	Yes
row_23	IL12B	2092	0.555192	0.781347	Yes
row_24	EBI3	2439	0.486246	0.775029	No
row_25	ELF4	3308	0.372943	0.742467	No
row_26	SART1	4019	0.307775	0.715886	No
row_27	CD47	7475	0.118884	0.55933	No
row_28	NHEJ1	9360	0.047423	0.473617	No
row_29	SPINK5	13491	-0.0866043	0.28538	No
row_30	CADM1	14434	-0.124627	0.244515	No
row_31	CLEC7A	17149	-0.264382	0.12491	No
row_32	NCK1	18330	-0.358107	0.077706	No
row_33	GLMN	18833	-0.415097	0.062809	No
row_34	SOCS5	19928	-0.587123	0.0240793	No
row_35	NCK2	20452	-0.72342	0.0143004	No
row_36	JAG2	21363	-1.16923	-0.00448038	No
row_37	CD276	21404	-1.19666	0.017293	No
