# Supplementary material for: Agonist immunotherapy restores T cell function following MEK inhibition improving efficacy in breast cancer
Source: Nat Commun. 2017 Sep 19;8:606. doi: 10.1038/s41467-017-00728-9 (PMC5605577; doi:10.1038/s41467-017-00728-9)
Supplement: Supplementary file 6 — Supplementary Data 5 [file 41467_2017_728_MOESM6_ESM.xlsx]

## Sheet: Sheet1
Supplementary Data 5. Gene Set Enrichment Analysis following MEKi - JNK pathway upregulation. Analysis of differentially expressed genes of 4T1Ch9 MEKi treated tumors . MEKi treatment was administered for 7 days in the 4T1Ch9 tumors in vivo and differential expression was undertaken on vehicle versus MEKi treated tumor RNA ex vivo. False discovery rate was set at <10%. Top genes were selected bas…
NAME	PROBE	RANK IN GENE LIST	RANK METRIC SCORE	RUNNING ES	CORE ENRICHMENT		Dataset	expression_collapsed_to_symbols.phenotype.cls.txt
row_0	MS4A1	7	4.32515	0.054345	Yes			#MK_versus_VE.phenotype.cls.txt
row_1	PTPRCAP	103	2.88955	0.0864746	Yes			#MK_versus_VE_repos
row_2	SKAP1	107	2.87945	0.122731	Yes		Phenotype	phenotype.cls.txt#MK_versus_VE_repos
row_3	CD37	116	2.8325	0.158163	Yes		Upregulated in class	MK
row_4	FAM65B	212	2.28773	0.182686	Yes		GeneSet	JNK_DN.V1_UP
row_5	GABRR2	338	1.91595	0.201123	Yes		Enrichment Score (ES)	0.440308
row_6	PTPN22	430	1.70878	0.218513	Yes		Normalized Enrichment Score (NES)	1.52375
row_7	TGM1	441	1.68648	0.239367	Yes		Nominal p-value	0.00516129
row_8	CCL22	523	1.5315	0.254978	Yes		FDR q-value	0.0811434
row_9	IL13RA2	553	1.47946	0.272337	Yes		FWER p-Value	0.609
row_10	CACNA1H	568	1.45145	0.290036	Yes
row_11	SLCO2B1	647	1.33159	0.303259	Yes
row_12	CD83	649	1.32688	0.319985	Yes
row_13	S1PR1	660	1.31216	0.336107	Yes
row_14	RRAD	879	1.06615	0.339501	Yes
row_15	TNFSF4	888	1.05693	0.352491	Yes
row_16	SNAI2	1000	0.968497	0.359599	Yes
row_17	RASSF2	1109	0.895096	0.365918	Yes
row_18	ELN	1214	0.840995	0.371738	Yes
row_19	RUNX3	1227	0.833741	0.381721	Yes
row_20	CRMP1	1428	0.750469	0.381958	Yes
row_21	PAPSS2	1435	0.747924	0.391134	Yes
row_22	ADAMTS3	1481	0.728293	0.398258	Yes
row_23	TNFSF14	1604	0.682978	0.401249	Yes
row_24	BIRC3	1623	0.67908	0.409	Yes
row_25	EPHA4	1971	0.58354	0.400328	Yes
row_26	STC2	1985	0.579004	0.407045	Yes
row_27	GNAZ	2002	0.573515	0.413554	Yes
row_28	PIP4K2A	2054	0.562648	0.418307	Yes
row_29	IL10RA	2101	0.552067	0.423158	Yes
row_30	ZFHX2	2110	0.549418	0.429732	Yes
row_31	AGTPBP1	2470	0.480887	0.419208	Yes
row_32	GPR37L1	2496	0.476943	0.42408	Yes
row_33	PDK3	2589	0.464891	0.425702	Yes
row_34	SHC3	2661	0.453892	0.428155	Yes
row_35	ADAM12	2677	0.450951	0.433161	Yes
row_36	EPHA3	2790	0.435013	0.43348	Yes
row_37	CLIP3	2948	0.413506	0.431446	Yes
row_38	ABCD1	3017	0.405543	0.433427	Yes
row_39	SCNN1B	3064	0.399686	0.436352	Yes
row_40	UNG	3181	0.387515	0.435885	Yes
row_41	RAD17	3192	0.386484	0.440308	Yes
row_42	TET3	3394	0.363465	0.435606	No
row_43	GPX7	3529	0.34954	0.433827	No
row_44	PDE4B	3569	0.346038	0.436397	No
row_45	SPICE1	3684	0.336373	0.435377	No
row_46	SCN2B	3817	0.323933	0.433366	No
row_47	MDM2	4011	0.308279	0.428337	No
row_48	ROCK1	4062	0.304195	0.42987	No
row_49	B3GALT5	4237	0.290043	0.425489	No
row_50	MMP17	4263	0.288176	0.427975	No
row_51	DGKQ	4625	0.264128	0.414619	No
row_52	KDM5C	4786	0.253229	0.41042	No
row_53	CCL1	4885	0.246723	0.409006	No
row_54	DDIT3	5054	0.237646	0.40424	No
row_55	MPL	5084	0.235866	0.405881	No
row_56	HSD3B1	5327	0.221763	0.397492	No
row_57	CGA	5351	0.220388	0.399214	No
row_58	BMX	5438	0.215992	0.397967	No
row_59	PMEL	5462	0.214616	0.399616	No
row_60	KCNJ5	5586	0.207234	0.396547	No
row_61	CCL4	5639	0.204272	0.396724	No
row_62	MAN2A2	5706	0.200872	0.39621	No
row_63	ARL4A	5767	0.198186	0.395941	No
row_64	MAP7	5856	0.193534	0.394317	No
row_65	IL12RB1	5993	0.186617	0.390386	No
row_66	IFNA2	6182	0.177974	0.383941	No
row_67	CBX4	6197	0.17697	0.385531	No
row_68	AGRP	6374	0.167821	0.379512	No
row_69	HNF1B	6376	0.167782	0.381587	No
row_70	ARMC8	6431	0.165168	0.381177	No
row_71	SLC6A1	6502	0.161843	0.379986	No
row_72	MYOM1	6547	0.160314	0.379977	No
row_73	RAB35	6643	0.156523	0.377562	No
row_74	NLE1	6904	0.144679	0.367366	No
row_75	MVD	6946	0.142729	0.367274	No
row_76	KCNN3	7428	0.120971	0.346559	No
row_77	FAM161A	7512	0.116975	0.344199	No
row_78	C8G	7525	0.116537	0.345117	No
row_79	HIST1H1E	7891	0.101244	0.329516	No
row_80	ALOX12B	8372	0.0824945	0.30836	No
row_81	PLAA	8504	0.0771399	0.303277	No
row_82	PPFIA4	8526	0.0762801	0.30327	No
row_83	TEK	8546	0.0757364	0.303349	No
row_84	PECAM1	8818	0.0664988	0.291656	No
row_85	HOXC4	8854	0.0654435	0.290865	No
row_86	HSPA12A	9185	0.053912	0.276285	No
row_87	KLK7	9317	0.0492795	0.270849	No
row_88	SLC34A1	9670	0.0378192	0.255048	No
row_89	SYNE1	9679	0.0376398	0.255154	No
row_90	AGXT	9808	0.0328109	0.249649	No
row_91	TACR1	9884	0.0303705	0.246564	No
row_92	KRT34	9956	0.0278341	0.243633	No
row_93	SLC22A5	10072	0.0240272	0.238618	No
row_94	EPM2A	10149	0.0217758	0.235378	No
row_95	TRIM31	10238	0.0191784	0.231551	No
row_96	GPR45	10274	0.0178295	0.230158	No
row_97	TRIM24	10519	0.0110956	0.219014	No
row_98	INPP5J	10871	-2.00562e-07	0.202781	No
row_99	PPP1R8	11022	-0.00459794	0.195902	No
row_100	RNF8	11350	-0.0140583	0.180957	No
row_101	GCH1	11561	-0.0205651	0.171505	No
row_102	TSN	11588	-0.021308	0.170572	No
row_103	CACNB2	11681	-0.0242233	0.166623	No
row_104	GABRP	11897	-0.0307202	0.157069	No
row_105	DEFA4	12306	-0.0450573	0.138769	No
row_106	ANXA13	12360	-0.0465268	0.136906	No
row_107	SLC25A20	12532	-0.0524452	0.129661	No
row_108	F11	12727	-0.0597984	0.121445	No
row_109	SLC26A10	13069	-0.0720073	0.106585	No
row_110	EFHD1	13101	-0.0728971	0.106073	No
row_111	MED13	13254	-0.0780059	0.100029	No
row_112	TDO2	13489	-0.0865606	0.0903012	No
row_113	N4BP2L2	13701	-0.0956651	0.0817523	No
row_114	UHRF2	14089	-0.109911	0.0652439	No
row_115	GHRH	14090	-0.109967	0.0666339	No
row_116	BEAN1	14149	-0.113658	0.0653881	No
row_117	PRR3	14381	-0.122539	0.0562539	No
row_118	CLDN18	14519	-0.127776	0.0515331	No
row_119	CTSZ	14659	-0.134158	0.0468005	No
row_120	KCNS1	15355	-0.164901	0.0167431	No
row_121	PMCH	15591	-0.175471	0.00809296	No
row_122	APBA1	16280	-0.211688	-0.0210493	No
row_123	ACADL	16522	-0.22481	-0.0293533	No
row_124	ECM2	16585	-0.228127	-0.0293372	No
row_125	SLC7A7	17009	-0.255449	-0.0456709	No
row_126	KCNJ9	17060	-0.258709	-0.0447132	No
row_127	AKR1B10	17137	-0.263689	-0.0448951	No
row_128	TFEC	17315	-0.274534	-0.0496108	No
row_129	HR	17350	-0.276383	-0.0476897	No
row_130	FOXA2	17403	-0.279502	-0.0465618	No
row_131	PDE6A	17432	-0.281333	-0.0443007	No
row_132	ABL2	17591	-0.293679	-0.0478957	No
row_133	RUNX2	18003	-0.328363	-0.0627528	No
row_134	HTR6	18258	-0.351414	-0.0700578	No
row_135	KCND3	18368	-0.362432	-0.0705177	No
row_136	PROZ	18374	-0.362892	-0.0661621	No
row_137	CXCL11	18769	-0.407401	-0.079234	No
row_138	PNOC	18893	-0.421362	-0.0795964	No
row_139	HOXA4	19059	-0.440475	-0.0816597	No
row_140	MRAS	19605	-0.524567	-0.100234	No
row_141	PHKG1	19840	-0.569138	-0.103862	No
row_142	RGL1	19849	-0.571044	-0.0970142	No
row_143	RASSF8	20053	-0.614122	-0.09864	No
row_144	IGFBP3	20073	-0.620202	-0.0916795	No
row_145	SLC25A24	20354	-0.692116	-0.0958805	No
row_146	EYA2	20540	-0.749827	-0.0949586	No
row_147	SLC16A2	20577	-0.759002	-0.0870299	No
row_148	PRRG2	20590	-0.763992	-0.0779282	No
row_149	TNNT2	20734	-0.816217	-0.0742248	No
row_150	YAP1	20780	-0.836704	-0.0657302	No
row_151	STARD13	21154	-1.02937	-0.0699694	No
row_152	TBX2	21285	-1.10913	-0.0619624	No
row_153	BMP7	21473	-1.25398	-0.0547607	No
row_154	NID2	21507	-1.2842	-0.0400549	No
row_155	BAG2	21563	-1.34468	-0.025602	No
row_156	TNNC1	21566	-1.35076	-0.00862127	No
row_157	HOXA2	21629	-1.46144	0.00698361	No
