# Supplementary material for: Agonist immunotherapy restores T cell function following MEK inhibition improving efficacy in breast cancer
Source: Nat Commun. 2017 Sep 19;8:606. doi: 10.1038/s41467-017-00728-9 (PMC5605577; doi:10.1038/s41467-017-00728-9)
Supplement: Supplementary file 7 — Supplementary Data 6 [file 41467_2017_728_MOESM7_ESM.xlsx]

## Sheet: Sheet1
Supplementary Data 6. Gene Set Enrichment Analysis following MEKi - NFkB pathway activation. Analysis of differentially expressed genes of 4T1Ch9 MEKi treated tumors . MEKi treatment was administered for 7 days in the 4T1Ch9 tumors in vivo and differential expression was undertaken on vehicle versus MEKi treated tumor RNA ex vivo. False discovery rate was set at <10%. Top genes were selected base…
NAME	PROBE	RANK IN GENE LIST	RANK METRIC SCORE	RUNNING ES	CORE ENRICHMENT
row_0	NLRC3	111	2.84583	0.207352	Yes		Dataset	expression_collapsed_to_symbols.phenotype.cls.txt
row_1	PRKCQ	154	2.62279	0.401224	Yes			#MK_versus_VE.phenotype.cls.txt
row_2	CARD11	215	2.27275	0.568137	Yes			#MK_versus_VE_repos
row_3	TNF	677	1.28618	0.642976	Yes		Phenotype	phenotype.cls.txt#MK_versus_VE_repos
row_4	CAMK2A	1141	0.881173	0.687487	Yes		Upregulated in class	MK
row_5	EDA2R	1340	0.788631	0.737265	Yes		GeneSet	ACTIVATION_OF_NF_KAPPAB_TRANSCRIPTION_FACTOR
row_6	IKBKB	1701	0.651356	0.769351	Yes		Enrichment Score (ES)	0.816876
row_7	PYCARD	1720	0.647684	0.816876	Yes		Normalized Enrichment Score (NES)	1.86754
row_8	BCL10	5626	0.205053	0.652776	No		Nominal p-value	0.0018018
row_9	RELA	6246	0.174827	0.637389	No		FDR q-value	0.0103103
row_10	PRDX3	8466	0.0784135	0.541295	No		FWER p-Value	0.161
row_11	NPM1	12248	-0.0430676	0.370799	No
row_12	UBE2V1	14766	-0.13889	0.265528	No
row_13	EDA	16068	-0.200401	0.220717	No
row_14	ERC1	19781	-0.558109	0.0918405	No
